# Supplementary material for: 4-Nitro­aniline–picric acid (2/1)
Source: Acta Crystallogr Sect E Struct Rep Online. 2009 Sep 30;65(Pt 10):o2566. doi: 10.1107/S1600536809037416 (PMC2970206; doi:10.1107/S1600536809037416)
Supplement: Supplementary file 2 [file e-65-o2566-Isup2.hkl]

# 
# h,k,l, Fc-squared, Fo-squared, sigma(Fo-squared) and status flag 
# 
data_I
_shelx_title ' I in Pbcn' 
_shelx_refln_list_code          4 
_shelx_F_calc_maximum      394.64 
_exptl_crystal_F_000      1216.00 
_reflns_d_resolution_high  0.7496 
 
loop_ 
 _symmetry_equiv_pos_as_xyz 
 'x, y, z' 
 '-x+1/2, -y+1/2, z+1/2' 
 '-x, y, -z+1/2' 
 'x+1/2, -y+1/2, -z' 
 '-x, -y, -z' 
 'x-1/2, y-1/2, -z-1/2' 
 'x, -y, z-1/2' 
 '-x-1/2, y-1/2, z' 
 
_cell_length_a    23.5344 
_cell_length_b     9.3318 
_cell_length_c    10.5047 
_cell_angle_alpha  90.000 
_cell_angle_beta   90.000 
_cell_angle_gamma  90.000 
 
_shelx_F_squared_multiplier     1.000 
 
loop_ 
 _refln_index_h 
 _refln_index_k 
 _refln_index_l 
 _refln_F_squared_calc 
 _refln_F_squared_meas 
 _refln_F_squared_sigma 
 _refln_observed_status 
   4   0   0     1514.83     1596.96      9.34 o 
   6   0   0    41432.89    37075.93    257.62 o 
   8   0   0    25920.21    26537.11    321.85 o 
  10   0   0     1875.17     1764.80     24.60 o 
  12   0   0      931.53      986.08     20.69 o 
  14   0   0      626.58      595.82      6.82 o 
  16   0   0      175.12      181.38      4.21 o 
  18   0   0       68.07       60.83      3.53 o 
  20   0   0      527.99      566.04     12.58 o 
  22   0   0       48.68       46.40      3.73 o 
  24   0   0      110.47      118.78     10.26 o 
  26   0   0       56.81       65.64      8.62 o 
  28   0   0        0.12        1.64      3.69 o 
  30   0   0       15.86       18.67      5.95 o 
   1   1   0       28.76       28.32      0.76 o 
   3   1   0     2979.35     3062.20     44.51 o 
   5   1   0     4219.68     4432.52     46.22 o 
   7   1   0    17342.68    17853.08    187.39 o 
   9   1   0     4632.13     4629.61     38.59 o 
  11   1   0      926.31      960.28     14.41 o 
  13   1   0       23.27       19.03      1.33 o 
  15   1   0      413.37      375.41      5.20 o 
  17   1   0     1152.57     1131.98     10.98 o 
  19   1   0        0.46        0.60      1.19 o 
  21   1   0       24.90       27.26      2.70 o 
  23   1   0      109.30      111.65      4.77 o 
  25   1   0        8.39        9.93      2.28 o 
  27   1   0        0.44        2.15      2.76 o 
  29   1   0       42.84       37.31      5.58 o 
  31   1   0        3.73        9.17      3.62 o 
   0   2   0     4557.63     4491.27    125.10 o 
   2   2   0      131.14      132.72      2.61 o 
   4   2   0    23691.92    23903.19    590.55 o 
   6   2   0       80.58       93.81      4.35 o 
   8   2   0        2.59        2.31      0.71 o 
  10   2   0      347.12      370.80      7.38 o 
  12   2   0     1374.30     1442.05      8.92 o 
  14   2   0        0.67        1.61      0.95 o 
  16   2   0       61.26       68.20      2.63 o 
  18   2   0     1218.55     1210.17     12.06 o 
  20   2   0       57.60       53.87      3.43 o 
  22   2   0       69.83       62.62      3.72 o 
  24   2   0       37.18       30.49      3.20 o 
  26   2   0        6.68       12.63      2.56 o 
  28   2   0       62.75       65.57      5.24 o 
  30   2   0        8.25        8.45      4.05 o 
   1   3   0     6389.52     6608.40     70.80 o 
   3   3   0        2.43       -0.42      0.76 o 
   5   3   0     1370.42     1460.65     28.29 o 
   7   3   0        1.90        1.38      0.92 o 
   9   3   0       48.74       64.68      2.74 o 
  11   3   0     2145.06     2164.32     25.62 o 
  13   3   0      652.38      641.99      8.11 o 
  15   3   0      925.55      968.13     15.80 o 
  17   3   0      122.91      136.01      4.42 o 
  19   3   0       27.50       32.53      2.68 o 
  21   3   0      102.33       79.09      4.18 o 
  23   3   0       49.79       45.33      3.69 o 
  25   3   0        4.75        6.34      2.22 o 
  27   3   0        1.01        1.96      1.87 o 
  29   3   0        3.54        5.85      2.31 o 
   0   4   0     1253.05     1619.13     45.95 o 
   2   4   0      549.34      633.43      5.36 o 
   4   4   0     7781.17     8862.49    101.70 o 
   6   4   0     1525.34     1624.50     24.61 o 
   8   4   0     1339.45     1337.94     12.16 o 
  10   4   0       42.36       47.76      2.61 o 
  12   4   0      223.01      225.40      5.15 o 
  14   4   0        0.24        0.36      1.23 o 
  16   4   0       35.38       29.19      2.64 o 
  18   4   0       38.29       51.37      3.34 o 
  20   4   0       10.47       11.92      2.11 o 
  22   4   0        0.22        0.33      1.63 o 
  24   4   0        3.69        2.30      1.97 o 
  26   4   0        0.39       -1.70      1.70 o 
  28   4   0        0.44        0.48      2.05 o 
   1   5   0      682.38      579.58      9.07 o 
   3   5   0      250.48      245.28      4.01 o 
   5   5   0     3012.39     3388.05     37.99 o 
   7   5   0       99.11      110.48      3.61 o 
   9   5   0       22.50       17.42      1.95 o 
  11   5   0      178.28      190.86      8.50 o 
  13   5   0        1.77        4.92      1.61 o 
  15   5   0        0.40       -0.62      1.51 o 
  17   5   0        0.43        4.03      1.81 o 
  19   5   0       54.64       63.53      3.81 o 
  21   5   0       58.67       59.02      3.62 o 
  23   5   0      123.30      106.89      5.33 o 
  25   5   0        0.01        1.77      2.10 o 
  27   5   0       41.64       36.79      4.12 o 
   0   6   0     2626.18     2681.22     35.86 o 
   2   6   0       35.69       31.31      1.86 o 
   4   6   0      855.19      884.13     19.62 o 
   6   6   0      438.42      441.64      7.22 o 
   8   6   0      160.79      164.44      4.72 o 
  10   6   0      210.57      204.85      5.41 o 
  12   6   0       23.97       23.53      2.61 o 
  14   6   0      432.10      437.74      8.38 o 
  16   6   0       64.95       58.86      3.77 o 
  18   6   0       27.63       29.30      3.27 o 
  20   6   0      188.30      218.08      6.85 o 
  22   6   0      374.38      377.92      9.40 o 
  24   6   0       30.88       39.17      4.16 o 
  26   6   0       38.24       43.94      4.45 o 
   1   7   0       22.37       29.36      2.00 o 
   3   7   0      547.81      537.62     19.85 o 
   5   7   0      285.76      231.77      5.70 o 
   7   7   0      369.66      377.31      7.45 o 
   9   7   0      492.99      443.86      8.25 o 
  11   7   0     2253.54     2217.22     23.20 o 
  13   7   0       30.22       37.12      3.37 o 
  15   7   0        8.26        6.54      2.33 o 
  17   7   0      156.99      148.41      5.82 o 
  19   7   0      116.68      123.44      5.62 o 
  21   7   0       31.50       34.13      3.41 o 
  23   7   0        8.04        7.32      2.53 o 
  25   7   0       59.15       62.52      5.07 o 
   0   8   0      247.73      233.70     12.31 o 
   2   8   0        3.73        4.07      1.73 o 
   4   8   0       18.36       22.16      2.62 o 
   6   8   0      304.13      265.93      6.71 o 
   8   8   0        0.01        0.56      1.92 o 
  10   8   0      170.24      164.09      5.74 o 
  12   8   0       73.31       60.15      4.05 o 
  14   8   0        4.47        1.79      2.05 o 
  16   8   0       33.94       35.31      3.68 o 
  18   8   0        0.88       -0.85      1.96 o 
  20   8   0        4.38        9.91      2.75 o 
  22   8   0        6.88       10.00      2.59 o 
  24   8   0        0.16        2.06      2.61 o 
   1   9   0      284.13      250.21      9.79 o 
   3   9   0        0.03        0.16      2.68 o 
   5   9   0      338.06      281.39      7.18 o 
   7   9   0       12.47        5.90      2.21 o 
   9   9   0       58.00       49.76      3.86 o 
  11   9   0       43.24       32.37      3.46 o 
  13   9   0      251.06      244.89      7.58 o 
  15   9   0       44.05       56.14      4.36 o 
  17   9   0        5.00        4.21      2.87 o 
  19   9   0        1.90        4.63      2.45 o 
  21   9   0        4.75        3.78      2.26 o 
   0  10   0       10.11       17.23      5.74 o 
   2  10   0       99.02       94.41      6.74 o 
   4  10   0        1.91        2.52      2.60 o 
   6  10   0       12.66       17.57      4.13 o 
   8  10   0       12.82       14.10      2.80 o 
  10  10   0        4.45        4.86      2.33 o 
  12  10   0        0.01       -0.71      1.91 o 
  14  10   0        6.29        3.18      2.28 o 
  16  10   0        5.71        5.06      2.33 o 
  18  10   0        0.53       -0.21      2.24 o 
   1  11   0       21.57       35.39      5.44 o 
   3  11   0       33.11       39.49      5.51 o 
   5  11   0        0.14       -0.60      2.51 o 
   7  11   0       10.84       10.32      3.76 o 
   9  11   0        1.37        1.81      2.95 o 
  11  11   0        1.00        3.16      2.73 o 
  13  11   0       19.32       14.73      3.11 o 
   0  12   0       73.40       94.37     10.87 o 
   2  12   0       14.02       22.62      4.86 o 
   4  12   0       22.31       38.48      5.95 o 
   6  12   0       95.24       97.01      7.83 o 
   8  12   0        0.16        4.31      2.95 o 
   1   1   1     3205.38     3087.47     26.19 o 
   2   1   1       16.22       18.97      1.19 o 
   3   1   1     3810.71     3753.17     38.03 o 
   4   1   1     4109.39     4186.38     31.98 o 
   5   1   1     3142.35     3374.53     27.10 o 
   6   1   1     7901.59     7896.76     62.50 o 
   7   1   1      284.57      377.58      3.83 o 
   8   1   1      827.51      807.21      6.67 o 
   9   1   1        0.20        0.10      0.43 o 
  10   1   1     1545.41     1504.12     11.59 o 
  11   1   1       17.51       14.72      0.85 o 
  12   1   1       82.25      105.40      2.60 o 
  13   1   1       64.73       61.51      1.44 o 
  14   1   1       75.03       76.36      1.63 o 
  15   1   1      397.44      404.27      3.23 o 
  16   1   1      270.19      287.90      3.11 o 
  17   1   1       66.53       69.16      1.88 o 
  18   1   1       40.29       45.78      1.66 o 
  19   1   1      265.01      254.36      3.44 o 
  20   1   1        9.35        7.54      1.12 o 
  21   1   1       45.08       43.52      2.11 o 
  22   1   1       13.76       14.55      1.63 o 
  23   1   1        7.36        7.03      1.42 o 
  24   1   1       24.27       23.33      2.17 o 
  25   1   1        7.04        7.12      1.65 o 
  26   1   1       33.69       35.13      2.88 o 
  27   1   1        1.80        1.17      1.77 o 
  28   1   1       26.70       33.87      3.32 o 
  29   1   1        4.13        5.17      2.00 o 
  30   1   1       23.28       32.75      3.79 o 
  31   1   1       41.05       56.79      4.66 o 
   0   2   1     7751.20     8239.30    103.51 o 
   1   2   1      326.00      317.02      2.56 o 
   2   2   1        1.78        0.73      0.41 o 
   3   2   1     7837.47     8163.50     45.35 o 
   4   2   1      409.81      412.18      4.72 o 
   5   2   1      774.62      881.87      8.59 o 
   6   2   1     2761.06     2898.92     26.59 o 
   7   2   1      653.16      596.82      4.68 o 
   8   2   1     1080.67     1036.96      8.07 o 
   9   2   1      236.73      234.93      5.54 o 
  10   2   1       32.44       39.50      1.44 o 
  11   2   1      179.79      147.53      1.91 o 
  12   2   1      318.32      322.13      3.16 o 
  13   2   1       51.41       50.59      1.40 o 
  14   2   1      521.32      508.64      4.69 o 
  15   2   1       26.95       26.90      1.21 o 
  16   2   1       81.90       93.06      1.93 o 
  17   2   1      561.96      575.15      5.50 o 
  18   2   1      166.09      172.13      4.03 o 
  19   2   1       98.84       91.41      2.80 o 
  20   2   1       13.67       11.64      1.52 o 
  21   2   1        8.03        8.79      1.57 o 
  22   2   1      121.41      120.15      3.44 o 
  23   2   1        2.06        2.63      1.29 o 
  24   2   1       63.53       61.29      3.07 o 
  25   2   1        3.49        4.11      1.58 o 
  26   2   1        8.55       10.71      1.98 o 
  27   2   1       27.49       33.95      2.73 o 
  28   2   1        9.49       10.44      1.92 o 
  29   2   1        1.17        2.63      1.97 o 
  30   2   1       50.94       55.10      4.63 o 
   1   3   1      522.20      559.85      5.56 o 
   2   3   1      972.23      986.71      5.94 o 
   3   3   1     5344.40     5339.73     45.88 o 
   4   3   1     1010.16     1016.37      8.66 o 
   5   3   1      762.15      872.85     15.05 o 
   6   3   1     1374.71     1387.23      9.27 o 
   7   3   1        2.52        0.44      0.61 o 
   8   3   1      178.43      172.41      2.17 o 
   9   3   1       41.53       61.06      1.54 o 
  10   3   1     4887.56     5068.60     40.30 o 
  11   3   1      131.98      143.54      2.00 o 
  12   3   1        4.14        3.78      0.66 o 
  13   3   1      746.47      762.07      7.18 o 
  14   3   1      364.38      356.57      4.23 o 
  15   3   1      239.37      244.56      3.65 o 
  16   3   1      105.72       89.81      2.47 o 
  17   3   1       60.09       64.34      2.26 o 
  18   3   1       88.22       86.29      2.55 o 
  19   3   1       94.84       93.69      2.92 o 
  20   3   1       10.33        7.77      1.41 o 
  21   3   1       23.50       20.81      1.88 o 
  22   3   1       15.12       16.08      1.96 o 
  23   3   1        0.01       -0.29      1.14 o 
  24   3   1        3.63        4.21      1.42 o 
  25   3   1        0.43        1.37      1.22 o 
  26   3   1        5.40        7.84      1.72 o 
  27   3   1        3.92        5.09      1.68 o 
  28   3   1        2.73        2.19      1.50 o 
  29   3   1        5.67        9.15      1.95 o 
  30   3   1        0.87        3.31      1.61 o 
   0   4   1     1792.95     2176.99     32.15 o 
   1   4   1     2235.01     2251.64     15.92 o 
   2   4   1      950.22      940.35      9.64 o 
   3   4   1     6947.96     7007.41     56.96 o 
   4   4   1     4007.58     4070.27     37.77 o 
   5   4   1      168.33      156.01      2.22 o 
   6   4   1      292.40      326.05      5.03 o 
   7   4   1       23.15       26.71      1.38 o 
   8   4   1      116.57      113.94      2.46 o 
   9   4   1       28.82       29.46      1.53 o 
  10   4   1      507.39      494.73      5.03 o 
  11   4   1      442.76      463.12      5.86 o 
  12   4   1        0.89        1.61      0.85 o 
  13   4   1        0.01       -0.15      0.84 o 
  14   4   1        6.97        4.64      1.10 o 
  15   4   1       78.20       71.27      2.30 o 
  16   4   1        0.02        0.42      0.91 o 
  17   4   1       13.80       16.87      1.54 o 
  18   4   1       11.65       13.99      1.51 o 
  19   4   1       16.78       21.70      1.76 o 
  20   4   1        0.91        0.37      1.14 o 
  21   4   1       18.49       17.90      1.88 o 
  22   4   1       10.82        9.62      1.65 o 
  23   4   1        0.23       -1.24      1.24 o 
  24   4   1        5.98        9.16      1.71 o 
  25   4   1        7.81        8.07      1.70 o 
  26   4   1       14.75       13.17      1.95 o 
  27   4   1        3.84        1.15      1.44 o 
  28   4   1        0.17        1.52      1.48 o 
  29   4   1        1.01        2.04      1.51 o 
   1   5   1       52.09       54.30      1.53 o 
   2   5   1      136.82      170.75      2.30 o 
   3   5   1     6327.69     7359.92     44.52 o 
   4   5   1      117.06      106.55      1.93 o 
   5   5   1       89.77       92.33      2.22 o 
   6   5   1       70.52       77.62      2.28 o 
   7   5   1       29.56       26.65      1.54 o 
   8   5   1      687.52      681.98      7.89 o 
   9   5   1      592.94      645.62      7.07 o 
  10   5   1     1010.21     1037.30      8.31 o 
  11   5   1      118.94      117.43      2.93 o 
  12   5   1      126.44      126.41      3.04 o 
  13   5   1        0.31        0.47      0.99 o 
  14   5   1        0.77        1.16      1.03 o 
  15   5   1        7.36        7.06      1.38 o 
  16   5   1       55.33       45.25      2.19 o 
  17   5   1        0.33        1.05      1.06 o 
  18   5   1        4.55        3.96      1.28 o 
  19   5   1       51.93       56.47      2.54 o 
  20   5   1        3.09        3.98      1.42 o 
  21   5   1       84.65       82.75      3.19 o 
  22   5   1        3.40        3.53      1.44 o 
  23   5   1        1.47       -0.06      1.34 o 
  24   5   1        1.95        1.14      1.50 o 
  25   5   1       15.06       14.86      2.09 o 
  26   5   1        1.47        3.28      1.62 o 
  27   5   1       21.50       19.59      2.39 o 
  28   5   1       10.72       14.13      2.14 o 
   0   6   1      178.72      156.20      3.55 o 
   1   6   1        7.94        6.11      0.87 o 
   2   6   1      311.18      281.67      3.23 o 
   3   6   1      767.83      771.01      6.82 o 
   4   6   1      169.06      172.50      3.80 o 
   5   6   1      275.25      255.77      3.92 o 
   6   6   1       89.94       89.31      2.52 o 
   7   6   1      265.85      250.83      3.99 o 
   8   6   1      165.04      142.51      3.21 o 
   9   6   1        6.46        8.51      1.36 o 
  10   6   1       48.06       51.75      2.23 o 
  11   6   1       24.07       21.58      1.75 o 
  12   6   1       39.95       37.01      2.11 o 
  13   6   1      123.42      123.32      3.33 o 
  14   6   1       12.18       11.57      1.63 o 
  15   6   1       21.77       23.91      2.00 o 
  16   6   1       82.08       81.25      2.99 o 
  17   6   1      152.18      164.79      3.86 o 
  18   6   1        1.85        4.12      1.42 o 
  19   6   1        7.34        6.64      1.53 o 
  20   6   1      189.81      193.22      4.37 o 
  21   6   1       95.30       99.27      3.59 o 
  22   6   1       79.42       84.96      3.49 o 
  23   6   1       31.77       34.76      2.70 o 
  24   6   1       52.90       60.12      4.08 o 
  25   6   1       11.30       13.61      2.16 o 
  26   6   1      116.04      123.92      4.33 o 
  27   6   1        0.00        3.78      1.66 o 
   1   7   1        6.90        9.02      1.02 o 
   2   7   1       44.39       28.94      1.71 o 
   3   7   1       89.22       89.17      2.83 o 
   4   7   1      603.83      542.06      6.90 o 
   5   7   1       14.19       13.91      1.50 o 
   6   7   1      231.30      197.73      3.91 o 
   7   7   1      225.07      214.64      4.36 o 
   8   7   1       66.41       74.60      2.80 o 
   9   7   1     1200.02     1173.46     11.10 o 
  10   7   1       15.07       10.92      1.72 o 
  11   7   1      181.97      167.43      4.51 o 
  12   7   1      957.83      919.46     11.57 o 
  13   7   1       16.64       20.32      2.06 o 
  14   7   1       37.80       35.74      2.41 o 
  15   7   1      240.19      222.43      4.74 o 
  16   7   1        9.14       10.68      1.81 o 
  17   7   1      233.55      220.73      4.59 o 
  18   7   1        0.27        0.28      1.36 o 
  19   7   1       23.21       23.49      2.20 o 
  20   7   1       50.57       52.09      2.83 o 
  21   7   1      136.82      134.79      4.22 o 
  22   7   1        0.01        1.55      1.50 o 
  23   7   1        7.49        6.94      1.82 o 
  24   7   1        3.85        5.83      1.93 o 
  25   7   1        9.35       11.81      2.03 o 
   0   8   1       53.04       53.77      5.60 o 
   1   8   1       36.37       25.18      2.27 o 
   2   8   1      342.93      313.39      5.16 o 
   3   8   1      409.11      398.27      5.80 o 
   4   8   1      116.34      105.03      3.41 o 
   5   8   1      998.42      913.02     29.10 o 
   6   8   1      129.53      125.12      3.48 o 
   7   8   1        1.48        2.32      1.40 o 
   8   8   1     1194.19     1123.30      9.57 o 
   9   8   1        9.83        9.27      1.71 o 
  10   8   1       94.61       84.88      3.14 o 
  11   8   1       44.34       50.95      2.69 o 
  12   8   1      123.35      110.74      3.56 o 
  13   8   1        7.72        6.43      1.68 o 
  14   8   1      200.32      190.12      4.54 o 
  15   8   1      167.83      162.33      4.33 o 
  16   8   1       97.32       89.17      3.20 o 
  17   8   1       15.15       15.24      1.95 o 
  18   8   1        5.72        2.78      1.46 o 
  19   8   1        9.78       11.82      1.88 o 
  20   8   1        1.65        3.23      1.52 o 
  21   8   1       15.21       18.01      2.13 o 
  22   8   1       13.59       14.05      2.12 o 
  23   8   1        0.09        3.14      1.57 o 
   1   9   1       20.76       26.00      2.71 o 
   2   9   1       77.90       74.92      4.06 o 
   3   9   1      149.49      136.35      4.74 o 
   4   9   1        8.71        8.89      2.05 o 
   5   9   1      187.57      153.29      4.16 o 
   6   9   1      158.24      147.41      4.20 o 
   7   9   1        0.39        1.89      1.41 o 
   8   9   1       11.73       17.52      2.15 o 
   9   9   1      203.44      180.24      4.40 o 
  10   9   1       51.12       48.38      2.79 o 
  11   9   1       46.69       41.98      2.70 o 
  12   9   1       45.96       56.69      3.02 o 
  13   9   1       24.32       23.19      2.28 o 
  14   9   1       53.44       48.90      2.92 o 
  15   9   1        4.73        4.26      1.55 o 
  16   9   1       26.87       33.96      2.50 o 
  17   9   1        1.72        3.02      1.46 o 
  18   9   1        0.11       -0.56      1.28 o 
  19   9   1        0.84        2.00      1.42 o 
  20   9   1        3.91        3.48      1.63 o 
  21   9   1        0.34        0.25      1.46 o 
   0  10   1       13.83       13.60      3.70 o 
   1  10   1       30.10       32.43      3.43 o 
   2  10   1        5.59        0.04      1.66 o 
   3  10   1       33.48       41.38      3.30 o 
   4  10   1        8.75        7.11      2.01 o 
   5  10   1        8.76        7.18      2.06 o 
   6  10   1        0.34        1.42      1.64 o 
   7  10   1       14.83       13.86      2.37 o 
   8  10   1        5.41        1.92      1.50 o 
   9  10   1       18.36       17.44      2.20 o 
  10  10   1        5.77        2.42      1.58 o 
  11  10   1        2.46        1.41      1.49 o 
  12  10   1        1.50       -0.40      1.42 o 
  13  10   1        7.14        4.92      1.69 o 
  14  10   1        1.25        1.88      1.52 o 
  15  10   1        2.77        2.51      1.68 o 
  16  10   1        0.16        0.48      1.48 o 
  17  10   1       14.01       15.96      2.05 o 
  18  10   1        7.19       11.39      1.92 o 
   1  11   1        0.06        0.26      1.89 o 
   2  11   1        7.41       10.65      2.52 o 
   3  11   1        0.08       -0.19      1.72 o 
   4  11   1        0.27        2.48      2.05 o 
   5  11   1       12.47       16.88      2.99 o 
   6  11   1        1.64        4.33      1.90 o 
   7  11   1        4.78        3.37      1.89 o 
   8  11   1        0.35       -0.36      1.66 o 
   9  11   1       10.81       12.94      2.56 o 
  10  11   1       37.16       49.62      3.98 o 
  11  11   1        0.10        1.27      1.98 o 
  12  11   1        0.98        2.53      1.82 o 
  13  11   1        6.24        7.06      2.00 o 
  14  11   1        0.39       -0.31      1.58 o 
   0  12   1        9.11       17.86      4.57 o 
   1  12   1       10.93       13.91      2.98 o 
   2  12   1        6.88       12.01      2.88 o 
   3  12   1        2.19        0.88      2.11 o 
   4  12   1        1.26        3.49      2.08 o 
   5  12   1        0.25        4.58      2.16 o 
   6  12   1        8.56       17.27      3.11 o 
   7  12   1        0.00        1.63      2.01 o 
   8  12   1       36.19       49.71      5.21 o 
   0   0   2     9154.35     9574.36     50.71 o 
   1   0   2     3183.14     3036.71     11.75 o 
   2   0   2     8473.38     8838.57     68.96 o 
   3   0   2    23649.68    25231.71    344.22 o 
   4   0   2      335.99      309.30     12.79 o 
   5   0   2    57723.37    51214.18   6955.25 o 
   6   0   2   155737.11   138200.14    686.63 o 
   7   0   2    36824.29    38933.42    139.76 o 
   8   0   2     8975.82     9379.07     85.52 o 
   9   0   2     2094.53     2377.79     11.86 o 
  10   0   2      188.53      179.75      2.88 o 
  11   0   2      581.14      614.81      6.91 o 
  12   0   2     5590.38     5768.14     30.45 o 
  13   0   2     4970.60     5303.68     23.35 o 
  14   0   2       26.08       25.98      2.04 o 
  15   0   2      602.12      574.64      7.55 o 
  16   0   2      352.83      352.67      6.21 o 
  17   0   2      258.00      254.01      5.47 o 
  18   0   2        4.30        4.09      1.45 o 
  19   0   2        0.51        1.23      1.31 o 
  20   0   2      257.22      263.34      6.11 o 
  21   0   2      112.19      115.14      3.54 o 
  22   0   2       35.43       39.76      2.74 o 
  23   0   2       19.10       17.45      2.50 o 
  24   0   2       15.87       21.41      4.13 o 
  25   0   2       77.70       71.03      7.34 o 
  26   0   2        0.07        0.20      2.20 o 
  27   0   2        1.44        0.64      2.16 o 
  28   0   2        2.94        4.36      2.83 o 
  29   0   2       13.77       12.77      3.79 o 
  30   0   2       12.23       17.50      4.13 o 
  31   0   2       43.17       50.28      6.51 o 
   1   1   2     6224.94     6641.92     33.22 o 
   2   1   2      287.02      286.03      2.34 o 
   3   1   2      252.93      241.02      1.85 o 
   4   1   2     7851.27     8123.35     33.66 o 
   5   1   2       95.80       91.48      1.51 o 
   7   1   2     2668.06     2673.46     15.78 o 
   8   1   2      160.92      123.94      1.92 o 
   9   1   2     1689.87     1601.58      6.97 o 
  10   1   2     1826.05     1861.91      7.47 o 
  11   1   2      244.91      221.19      2.64 o 
  12   1   2     2703.70     2748.57     10.82 o 
  13   1   2     1062.14     1114.09      6.50 o 
  14   1   2      233.84      226.30      2.98 o 
  15   1   2      106.04      102.13      2.09 o 
  16   1   2        2.57        1.79      0.83 o 
  17   1   2      123.12      118.89      2.60 o 
  18   1   2       13.14       18.25      1.30 o 
  19   1   2       17.84       19.01      1.36 o 
  20   1   2       13.10       10.80      1.31 o 
  21   1   2        5.83        5.09      1.28 o 
  22   1   2        2.61        4.21      1.37 o 
  23   1   2      107.35      104.43      3.24 o 
  24   1   2        0.59        2.21      1.27 o 
  25   1   2        3.74        3.19      1.47 o 
  26   1   2       39.42       38.29      2.93 o 
  27   1   2       79.72       85.12      4.23 o 
  28   1   2       17.46       21.01      2.79 o 
  29   1   2       25.31       32.30      3.32 o 
  30   1   2        7.82       11.87      2.78 o 
   0   2   2       14.81       12.63      1.45 o 
   1   2   2     3934.74     3940.32     29.32 o 
   2   2   2     3004.49     3057.00     28.14 o 
   3   2   2     1679.22     1730.00     14.17 o 
   4   2   2     1798.12     1860.89     17.62 o 
   5   2   2        9.93       19.60      0.79 o 
   6   2   2     2640.67     2646.93     30.77 o 
   7   2   2      218.91      245.77      3.37 o 
   8   2   2       49.50       57.87      1.28 o 
   9   2   2      249.20      223.02      3.08 o 
  10   2   2     1125.58     1159.44     12.46 o 
  11   2   2     1801.25     1825.53     17.07 o 
  12   2   2     1548.15     1617.01     13.30 o 
  13   2   2      426.49      471.86      4.86 o 
  14   2   2        9.74       11.92      0.90 o 
  15   2   2        0.56        2.26      0.68 o 
  16   2   2        2.70        5.33      0.81 o 
  17   2   2       42.26       37.06      1.80 o 
  18   2   2      147.56      129.60      3.08 o 
  19   2   2        0.01       -0.34      0.95 o 
  20   2   2        0.92        4.03      1.37 o 
  21   2   2      233.84      238.96      4.83 o 
  22   2   2       34.02       35.81      2.36 o 
  23   2   2        1.09        1.59      1.39 o 
  24   2   2       13.39       11.92      1.96 o 
  25   2   2      227.96      212.69      5.26 o 
  26   2   2       13.09       11.80      1.94 o 
  27   2   2       13.53       11.59      1.95 o 
  28   2   2        0.63        2.24      1.50 o 
  29   2   2        4.66        8.26      2.26 o 
  30   2   2        1.75        2.57      1.84 o 
   1   3   2      486.69      562.52      4.41 o 
   2   3   2      321.81      307.40      3.70 o 
   3   3   2      242.04      261.76      2.61 o 
   4   3   2       22.00       24.79      0.89 o 
   5   3   2     3964.52     3958.68     41.63 o 
   6   3   2        0.57        1.65      0.49 o 
   7   3   2       69.27       58.76      1.38 o 
   8   3   2     3395.15     3561.59     40.04 o 
   9   3   2     1508.41     1656.25     19.87 o 
  10   3   2       11.88       14.46      0.87 o 
  11   3   2      172.50      179.13      2.33 o 
  12   3   2       10.73        6.41      0.76 o 
  13   3   2       51.87       55.49      1.69 o 
  14   3   2       39.50       45.27      1.82 o 
  15   3   2       90.65       83.84      2.31 o 
  16   3   2      208.48      195.31      3.40 o 
  17   3   2        6.91        5.95      1.32 o 
  18   3   2       10.50       10.38      1.58 o 
  19   3   2       96.82       90.02      3.11 o 
  20   3   2       36.93       32.43      2.28 o 
  21   3   2       28.56       26.53      2.20 o 
  22   3   2        1.81        0.07      1.31 o 
  23   3   2        3.13        3.95      1.50 o 
  24   3   2       14.07       14.49      2.15 o 
  25   3   2       16.08       15.48      2.25 o 
  26   3   2        9.60        9.53      1.82 o 
  27   3   2        0.81        1.32      1.47 o 
  28   3   2        8.61        6.48      1.77 o 
  29   3   2       32.84       40.09      3.07 o 
  30   3   2        7.27       11.36      2.22 o 
   0   4   2     3744.57     3907.17     48.73 o 
   1   4   2      172.73      201.32      2.48 o 
   2   4   2     4410.65     4775.92     43.14 o 
   3   4   2      203.39      230.31      2.39 o 
   4   4   2      100.28      137.81      2.62 o 
   5   4   2       64.80       95.44      1.96 o 
   6   4   2      646.53      717.02      7.33 o 
   7   4   2      174.99      186.71      2.38 o 
   8   4   2       26.43       30.61      1.08 o 
   9   4   2      207.11      211.47      2.87 o 
  10   4   2      728.18      822.08      7.00 o 
  11   4   2       73.34       73.77      2.12 o 
  12   4   2      302.21      315.02      4.04 o 
  13   4   2       11.22       13.07      1.28 o 
  14   4   2      180.35      169.49      3.24 o 
  15   4   2        1.77        1.16      0.95 o 
  16   4   2       15.03       12.30      1.40 o 
  17   4   2       16.06       19.80      1.64 o 
  18   4   2       45.66       40.32      2.25 o 
  19   4   2        2.56        1.57      1.16 o 
  20   4   2        0.11       -0.41      1.12 o 
  21   4   2       10.07        9.35      1.61 o 
  22   4   2        2.57        0.43      1.22 o 
  23   4   2        0.45       -0.66      1.24 o 
  24   4   2        0.06       -0.56      1.36 o 
  25   4   2        0.85        2.24      1.54 o 
  26   4   2        1.09        3.16      1.66 o 
  27   4   2        0.11        0.94      1.44 o 
  28   4   2        0.57        1.69      1.56 o 
  29   4   2        0.86        1.70      1.71 o 
   1   5   2      468.84      463.26      4.06 o 
   2   5   2      533.55      633.63      7.79 o 
   3   5   2      158.91      150.26      2.66 o 
   4   5   2      498.42      530.02      5.33 o 
   5   5   2        1.54        1.93      0.57 o 
   6   5   2       63.87       51.89      1.43 o 
   7   5   2       22.19       23.83      1.42 o 
   8   5   2      129.41      120.40      2.57 o 
   9   5   2        3.56        4.68      1.02 o 
  10   5   2      317.26      328.13      4.22 o 
  11   5   2      368.38      341.97      6.17 o 
  12   5   2       12.09       11.28      1.30 o 
  13   5   2       19.98       19.78      1.58 o 
  14   5   2      203.70      197.28      3.67 o 
  15   5   2      102.79      103.10      2.81 o 
  16   5   2       16.99       20.63      1.75 o 
  17   5   2        6.74        5.83      1.32 o 
  18   5   2       85.28       81.65      2.81 o 
  19   5   2        3.62        6.24      1.48 o 
  20   5   2       44.09       44.15      2.57 o 
  21   5   2       25.10       24.94      2.16 o 
  22   5   2        0.58       -1.03      1.20 o 
  23   5   2       22.08       30.33      2.44 o 
  24   5   2        3.73        1.02      1.46 o 
  25   5   2       15.59       23.48      3.09 o 
  26   5   2        0.00       -0.81      1.51 o 
  27   5   2        5.62        7.29      1.89 o 
  28   5   2        1.46        1.45      1.69 o 
   0   6   2     1065.40     1133.83     14.27 o 
   1   6   2      496.41      537.58      5.60 o 
   2   6   2      145.71      133.32      2.37 o 
   3   6   2        6.66        6.49      0.82 o 
   4   6   2       40.07       36.22      1.60 o 
   5   6   2      210.00      197.48      3.21 o 
   6   6   2      307.99      308.02      5.03 o 
   7   6   2      404.97      379.38      7.65 o 
   8   6   2      269.73      245.90      4.18 o 
   9   6   2      123.71      122.32      3.23 o 
  10   6   2      125.16      126.55      2.98 o 
  11   6   2       44.24       40.57      2.03 o 
  12   6   2       34.83       34.08      1.95 o 
  13   6   2      130.50      132.99      3.24 o 
  14   6   2       50.81       46.63      2.28 o 
  15   6   2      312.30      320.40      4.97 o 
  16   6   2      544.66      553.83      7.20 o 
  17   6   2       35.86       34.35      2.25 o 
  18   6   2       97.16      102.80      3.25 o 
  19   6   2       34.41       34.88      2.29 o 
  20   6   2       58.05       58.23      2.98 o 
  21   6   2        3.74        5.07      1.56 o 
  22   6   2       32.20       27.66      2.48 o 
  23   6   2        1.15        0.39      1.36 o 
  24   6   2        4.35        5.31      1.66 o 
  25   6   2        3.77        3.36      1.68 o 
  26   6   2       23.11       29.65      3.43 o 
  27   6   2       31.68       33.84      3.96 o 
   1   7   2       27.17       20.87      1.36 o 
   2   7   2      434.41      365.68      6.10 o 
   3   7   2      645.52      586.93      6.09 o 
   4   7   2      366.00      354.29      4.49 o 
   5   7   2     1044.29      967.07     11.20 o 
   6   7   2      403.04      337.95      6.28 o 
   7   7   2      193.78      184.74      3.78 o 
   8   7   2       43.52       43.61      2.22 o 
   9   7   2       26.04       30.48      1.93 o 
  10   7   2       39.39       41.53      2.18 o 
  11   7   2      174.70      157.36      3.72 o 
  12   7   2       49.40       55.98      2.50 o 
  13   7   2        2.73        4.74      1.44 o 
  14   7   2      394.51      401.27      6.74 o 
  15   7   2        1.54        2.18      1.41 o 
  16   7   2       20.36       15.63      1.90 o 
  17   7   2      155.63      156.61      3.98 o 
  18   7   2       38.79       41.60      2.55 o 
  19   7   2       14.71       16.56      2.02 o 
  20   7   2      143.04      128.14      4.08 o 
  21   7   2       13.43       17.19      2.22 o 
  22   7   2        1.35        0.19      1.39 o 
  23   7   2        6.61       10.19      1.97 o 
  24   7   2       26.12       26.47      2.82 o 
  25   7   2        1.64        2.78      1.73 o 
   0   8   2      644.28      586.71     14.34 o 
   1   8   2      130.21      122.25      3.99 o 
   2   8   2       26.28       29.55      2.05 o 
   3   8   2       36.44       41.50      2.26 o 
   4   8   2      143.73      128.56      4.34 o 
   5   8   2        0.49        0.64      1.37 o 
   6   8   2        1.96        2.47      1.39 o 
   7   8   2       92.98       79.75      3.14 o 
   8   8   2       27.71       21.12      1.90 o 
   9   8   2        2.96        2.56      1.28 o 
  10   8   2       11.94       14.03      1.77 o 
  11   8   2       25.29       24.35      2.11 o 
  12   8   2        7.22        4.55      1.41 o 
  13   8   2        0.03        0.07      1.26 o 
  14   8   2       18.31       24.71      2.13 o 
  15   8   2        2.59        3.26      1.46 o 
  16   8   2       21.14       22.49      2.11 o 
  17   8   2        0.20        1.33      1.34 o 
  18   8   2        9.64        7.75      1.63 o 
  19   8   2       14.25       14.85      1.97 o 
  20   8   2        9.94       10.83      1.97 o 
  21   8   2        0.80        0.30      1.43 o 
  22   8   2        1.62        3.46      1.63 o 
  23   8   2        4.34        7.58      1.97 o 
   1   9   2       75.97       60.74      3.24 o 
   2   9   2        3.32        1.96      1.75 o 
   3   9   2       17.80       16.49      2.37 o 
   4   9   2       50.89       40.11      3.13 o 
   5   9   2        0.58        2.76      1.45 o 
   6   9   2       12.05       12.56      1.94 o 
   7   9   2      364.71      334.96      7.65 o 
   8   9   2        0.43       -0.70      1.34 o 
   9   9   2       52.77       51.81      2.96 o 
  10   9   2       59.94       60.44      3.16 o 
  11   9   2       79.33       77.87      3.44 o 
  12   9   2        2.41        3.77      1.61 o 
  13   9   2        1.84        3.63      1.48 o 
  14   9   2       59.92       55.28      3.01 o 
  15   9   2        8.29        5.99      1.69 o 
  16   9   2        4.97        7.29      1.71 o 
  17   9   2        0.70        1.50      1.46 o 
  18   9   2        0.47        0.92      1.45 o 
  19   9   2       16.92       16.90      2.23 o 
  20   9   2        7.32       11.39      1.99 o 
  21   9   2        1.12        4.97      1.93 o 
   0  10   2       51.81       52.78      4.66 o 
   1  10   2        2.06        2.53      1.70 o 
   2  10   2       17.17       22.04      2.74 o 
   3  10   2        9.29        7.76      2.05 o 
   4  10   2       13.05       14.62      2.51 o 
   5  10   2        2.44        1.61      1.66 o 
   6  10   2       13.88       19.05      2.61 o 
   7  10   2       10.65       11.19      2.41 o 
   8  10   2        8.68       12.70      2.16 o 
   9  10   2       15.09       14.09      2.03 o 
  10  10   2        6.01        6.02      1.74 o 
  11  10   2        3.18        6.23      1.84 o 
  12  10   2        0.10       -0.06      1.40 o 
  13  10   2        2.63        4.35      1.78 o 
  14  10   2        1.09        1.34      1.56 o 
  15  10   2        9.87       16.30      2.46 o 
  16  10   2       14.84       25.72      2.72 o 
  17  10   2        8.12       11.36      2.22 o 
  18  10   2       13.82       16.08      2.44 o 
   1  11   2        1.59        3.76      2.00 o 
   2  11   2       11.49       15.22      2.81 o 
   3  11   2        5.17        6.44      1.99 o 
   4  11   2        1.26        2.08      1.81 o 
   5  11   2        8.53       12.86      2.44 o 
   6  11   2        0.04        3.11      1.79 o 
   7  11   2       15.90       17.10      2.74 o 
   8  11   2        6.53        9.96      2.38 o 
   9  11   2        4.76        6.99      2.33 o 
  10  11   2        1.24        1.77      2.00 o 
  11  11   2        5.63        8.35      2.37 o 
  12  11   2        0.54        0.79      2.32 o 
  13  11   2        5.70        8.52      2.07 o 
  14  11   2        0.25        6.77      4.51 o 
   0  12   2       82.51       75.71      7.21 o 
   1  12   2        8.98       23.52      3.61 o 
   2  12   2        2.29        2.58      2.27 o 
   3  12   2        3.04        9.86      2.58 o 
   4  12   2        2.75        2.63      2.16 o 
   5  12   2        3.15        7.19      2.23 o 
   6  12   2       18.46       28.88      3.34 o 
   1   1   3       81.49       66.28      1.30 o 
   2   1   3       73.84       69.08      1.40 o 
   3   1   3       16.54       21.14      1.13 o 
   4   1   3      130.45      118.23      1.58 o 
   5   1   3      287.00      294.75      2.29 o 
   6   1   3     1718.99     1912.09      9.58 o 
   7   1   3       10.41       15.57      0.89 o 
   8   1   3      312.06      326.34      3.19 o 
   9   1   3       29.59       35.19      1.39 o 
  10   1   3     2524.01     2762.99     14.12 o 
  11   1   3      770.44      784.98      9.12 o 
  12   1   3     4649.41     5105.74     27.50 o 
  13   1   3        4.31        3.15      0.90 o 
  14   1   3       71.18       64.93      2.24 o 
  15   1   3        1.03        0.25      0.82 o 
  16   1   3       28.80       25.44      1.53 o 
  17   1   3       71.04       65.26      2.23 o 
  18   1   3       18.56       14.96      1.36 o 
  19   1   3      137.72      124.10      2.97 o 
  20   1   3        4.47        5.20      1.25 o 
  21   1   3        7.61        8.30      1.58 o 
  22   1   3       92.05       79.03      2.85 o 
  23   1   3       10.93       12.12      1.80 o 
  24   1   3      119.81      118.99      4.10 o 
  25   1   3       75.32       77.73      3.89 o 
  26   1   3       22.09       27.34      2.92 o 
  27   1   3       11.55        8.24      2.35 o 
  28   1   3        7.99        9.17      2.54 o 
  29   1   3        0.00        0.26      2.07 o 
  30   1   3       10.90       10.79      3.74 o 
   0   2   3     1108.07     1297.94     16.82 o 
   1   2   3     1588.96     1562.46     14.94 o 
   2   2   3     4854.48     5005.67     43.36 o 
   3   2   3     3171.45     3325.88     34.24 o 
   4   2   3       54.07       55.87      1.22 o 
   5   2   3       37.36       33.81      1.00 o 
   6   2   3     2207.27     2350.88     25.47 o 
   7   2   3      202.46      214.29      2.67 o 
   8   2   3        0.01        1.85      0.66 o 
   9   2   3      471.53      508.07      5.81 o 
  10   2   3      433.20      481.40      5.03 o 
  11   2   3      414.26      453.35      4.75 o 
  12   2   3      893.71      967.70      8.03 o 
  13   2   3        6.68        8.83      1.86 o 
  14   2   3       19.42       21.81      1.19 o 
  15   2   3       10.16       13.40      1.17 o 
  16   2   3       19.32       22.71      1.43 o 
  17   2   3       24.01       21.38      1.57 o 
  18   2   3       43.71       46.01      2.35 o 
  19   2   3        9.88       12.30      1.62 o 
  20   2   3        0.10        1.20      1.27 o 
  21   2   3      119.67      115.11      3.66 o 
  22   2   3       11.88       15.02      1.92 o 
  23   2   3      127.17      131.19      3.95 o 
  24   2   3      144.01      146.73      4.60 o 
  25   2   3        0.94        2.76      1.62 o 
  26   2   3       23.17       22.42      2.53 o 
  27   2   3       81.28       80.48      3.91 o 
  28   2   3        0.00        0.63      1.55 o 
  29   2   3        0.19        1.89      2.27 o 
  30   2   3       14.04       14.76      3.05 o 
   1   3   3     2194.40     2462.28     21.67 o 
   2   3   3      725.00      700.88      5.45 o 
   3   3   3      410.89      468.74      5.54 o 
   4   3   3     3868.78     4216.97     37.00 o 
   5   3   3     3869.17     4047.41     41.77 o 
   6   3   3       57.61       75.67      1.57 o 
   7   3   3     1367.50     1506.40     14.91 o 
   8   3   3      113.08      140.62      2.74 o 
   9   3   3      232.19      196.66      2.66 o 
  10   3   3       10.26        6.40      0.80 o 
  11   3   3       70.31       75.14      1.88 o 
  12   3   3      133.39      142.50      2.50 o 
  13   3   3      128.61      116.61      2.24 o 
  14   3   3       38.29       39.59      1.95 o 
  15   3   3       53.44       58.19      2.28 o 
  16   3   3       25.97       25.37      2.05 o 
  17   3   3        0.54       -0.44      1.10 o 
  18   3   3        3.06        3.40      1.32 o 
  19   3   3        1.06        2.02      1.30 o 
  20   3   3        3.43        3.79      1.46 o 
  21   3   3       99.18       89.40      3.28 o 
  22   3   3       25.04       24.02      2.40 o 
  23   3   3       23.55       22.04      2.37 o 
  24   3   3        0.37        0.68      1.45 o 
  25   3   3       30.30       37.42      3.22 o 
  26   3   3        0.97        3.14      1.78 o 
  27   3   3       20.30       19.49      2.78 o 
  28   3   3        0.00       -0.59      1.46 o 
  29   3   3        1.87        3.84      1.82 o 
   0   4   3       57.18       63.36      2.19 o 
   1   4   3     1109.83     1199.17      9.44 o 
   2   4   3      124.52      135.82      2.10 o 
   3   4   3     1697.78     1789.13     15.21 o 
   4   4   3      829.66      851.61      9.05 o 
   5   4   3       99.38      107.21      1.93 o 
   6   4   3       85.58       91.18      1.80 o 
   7   4   3     1650.88     1743.33     16.11 o 
   8   4   3      542.14      593.07      9.28 o 
   9   4   3     1174.71     1126.19     14.39 o 
  10   4   3        9.66       12.39      1.09 o 
  11   4   3      111.58      113.24      2.73 o 
  12   4   3       28.59       32.33      1.77 o 
  13   4   3       95.06       88.34      2.39 o 
  14   4   3       18.74       15.84      1.40 o 
  15   4   3        0.37        2.60      1.10 o 
  16   4   3      289.56      269.84      4.44 o 
  17   4   3       39.41       38.31      2.32 o 
  18   4   3        0.17        0.52      1.13 o 
  19   4   3       14.17       12.38      1.80 o 
  20   4   3       45.74       42.64      2.61 o 
  21   4   3       11.50        8.99      1.73 o 
  22   4   3        0.67       -0.08      1.25 o 
  23   4   3        0.02       -1.23      1.23 o 
  24   4   3       10.50       12.89      2.20 o 
  25   4   3        0.05       -0.10      1.61 o 
  26   4   3        0.63        0.29      1.55 o 
  27   4   3        0.70       -0.94      1.64 o 
  28   4   3        9.38       12.56      2.55 o 
   1   5   3      136.14      131.12      2.34 o 
   2   5   3      330.44      342.81      3.61 o 
   3   5   3       48.04       71.42      2.46 o 
   4   5   3      912.95      951.13      8.11 o 
   5   5   3       30.68       30.48      1.21 o 
   6   5   3      299.25      294.25      3.77 o 
   7   5   3       80.38       80.25      1.91 o 
   8   5   3      552.07      538.67      8.48 o 
   9   5   3      474.69      502.40      7.37 o 
  10   5   3      113.42       99.28      3.31 o 
  11   5   3       98.03      106.21      2.85 o 
  12   5   3      174.14      180.68      3.68 o 
  13   5   3      576.99      582.25      8.90 o 
  14   5   3      176.73      177.29      3.55 o 
  15   5   3       20.33       25.16      1.82 o 
  16   5   3      383.93      370.36      5.88 o 
  17   5   3       17.94       15.69      1.80 o 
  18   5   3      143.81      143.77      4.03 o 
  19   5   3       18.22       21.17      2.15 o 
  20   5   3        7.32        6.79      1.66 o 
  21   5   3        0.01       -0.60      1.29 o 
  22   5   3        2.26        0.70      1.47 o 
  23   5   3       40.37       44.52      3.28 o 
  24   5   3       14.58       15.88      2.39 o 
  25   5   3        8.06        9.39      1.99 o 
  26   5   3        5.20        4.73      2.04 o 
  27   5   3        0.87        1.24      1.79 o 
   0   6   3     1734.06     1698.34     21.24 o 
   1   6   3        0.09        1.51      0.76 o 
   2   6   3      286.23      277.24      3.39 o 
   3   6   3      230.54      230.41      3.69 o 
   4   6   3       85.04       90.88      2.09 o 
   5   6   3       98.45       84.00      2.37 o 
   6   6   3        5.60        5.48      1.01 o 
   7   6   3        0.33        1.79      0.88 o 
   8   6   3       16.77       13.50      1.44 o 
   9   6   3        7.07        9.86      1.44 o 
  10   6   3      180.23      159.57      3.77 o 
  11   6   3      659.22      665.21     11.26 o 
  12   6   3       79.65       84.45      2.89 o 
  13   6   3       19.75       11.34      1.64 o 
  14   6   3      348.86      363.20      5.55 o 
  15   6   3      174.76      162.80      5.05 o 
  16   6   3        0.00        3.42      1.42 o 
  17   6   3      522.56      500.36      7.05 o 
  18   6   3      207.84      202.64      4.63 o 
  19   6   3       24.24       25.99      2.26 o 
  20   6   3       13.89       12.52      2.18 o 
  21   6   3       32.64       27.23      2.79 o 
  22   6   3        7.97        8.09      2.07 o 
  23   6   3       16.62       12.43      2.30 o 
  24   6   3        2.01        4.34      1.99 o 
  25   6   3        3.71        5.98      2.11 o 
  26   6   3        0.61        3.70      1.86 o 
   1   7   3       11.27       10.05      1.21 o 
   2   7   3        0.60        2.82      1.21 o 
   3   7   3     1358.99     1339.87     20.92 o 
   4   7   3      148.17      145.88      3.42 o 
   5   7   3      479.74      441.32      5.54 o 
   6   7   3      727.88      650.93     12.91 o 
   7   7   3      304.03      295.64      4.68 o 
   8   7   3       24.34       24.63      1.90 o 
   9   7   3       15.30       16.95      1.74 o 
  10   7   3      305.87      291.90      5.24 o 
  11   7   3      155.83      142.21      4.92 o 
  12   7   3      101.15       95.64      3.18 o 
  13   7   3       12.95       15.30      1.87 o 
  14   7   3      103.57      102.52      3.42 o 
  15   7   3      398.11      366.14      6.15 o 
  16   7   3       12.00       16.15      2.04 o 
  17   7   3       25.96       28.25      2.39 o 
  18   7   3       95.53       98.92      3.57 o 
  19   7   3        2.71        2.33      1.75 o 
  20   7   3        0.07        0.84      1.79 o 
  21   7   3       28.34       29.72      3.04 o 
  22   7   3       45.27       49.39      3.68 o 
  23   7   3        6.49        8.09      2.21 o 
  24   7   3        9.97       16.04      2.58 o 
  25   7   3        2.06        1.82      4.14 o 
   0   8   3     1589.74     1581.28     33.51 o 
   1   8   3     1295.51     1248.98     15.10 o 
   2   8   3      113.62      106.16      3.22 o 
   3   8   3       13.77       11.48      1.69 o 
   4   8   3      310.78      290.49      4.86 o 
   5   8   3      196.92      167.00      3.85 o 
   6   8   3        5.99        4.58      1.51 o 
   7   8   3        3.49        1.80      1.33 o 
   8   8   3        0.40        0.25      1.30 o 
   9   8   3       10.41        7.12      1.62 o 
  10   8   3       51.21       47.23      2.54 o 
  11   8   3       59.65       56.38      2.72 o 
  12   8   3       12.26       16.83      1.96 o 
  13   8   3       24.43       25.70      2.23 o 
  14   8   3      133.76      135.16      3.94 o 
  15   8   3        0.00       -0.30      1.34 o 
  16   8   3        4.43        3.30      1.52 o 
  17   8   3       15.51       17.17      2.36 o 
  18   8   3       13.62       13.82      2.27 o 
  19   8   3        5.59        6.05      1.92 o 
  20   8   3       60.05       60.45      3.97 o 
  21   8   3       12.75       10.53      2.40 o 
  22   8   3        1.75       -0.59      1.87 o 
  23   8   3       31.52       36.02      4.30 o 
   1   9   3      264.11      218.83      5.34 o 
   2   9   3       40.90       33.78      2.73 o 
   3   9   3      215.62      169.74      4.80 o 
   4   9   3        7.28        9.02      2.22 o 
   5   9   3       42.95       54.10      2.90 o 
   6   9   3        0.37       -0.40      1.35 o 
   7   9   3       27.55       25.88      2.40 o 
   8   9   3       43.79       39.91      2.73 o 
   9   9   3       21.54       21.95      2.27 o 
  10   9   3       16.08       20.42      2.27 o 
  11   9   3       27.24       31.48      2.59 o 
  12   9   3        1.50        3.49      1.61 o 
  13   9   3       13.88       14.62      2.14 o 
  14   9   3        5.18        8.52      1.91 o 
  15   9   3       19.91       23.58      2.58 o 
  16   9   3        5.59       10.14      2.10 o 
  17   9   3       24.41       28.16      2.82 o 
  18   9   3        1.04        2.63      1.76 o 
  19   9   3        8.45        9.95      2.39 o 
  20   9   3        5.40        4.95      2.15 o 
   0  10   3        0.00        2.11      2.08 o 
   1  10   3        6.10        1.82      1.50 o 
   2  10   3        8.84        9.79      1.93 o 
   3  10   3       46.05       46.46      3.51 o 
   4  10   3        4.50        5.43      1.87 o 
   5  10   3        2.96        5.53      1.96 o 
   6  10   3        3.62        4.87      1.86 o 
   7  10   3       10.10        4.88      1.91 o 
   8  10   3        0.02        0.04      1.49 o 
   9  10   3        3.69        5.86      1.76 o 
  10  10   3       14.49       10.22      1.92 o 
  11  10   3        2.65        5.22      1.73 o 
  12  10   3       11.60       16.26      2.53 o 
  13  10   3        0.51        2.19      1.89 o 
  14  10   3        0.07       -1.01      1.85 o 
  15  10   3        3.38        3.48      2.09 o 
  16  10   3        3.53        7.84      2.27 o 
  17  10   3        1.55        3.63      2.08 o 
   1  11   3        1.77        0.16      1.70 o 
   2  11   3        3.32        4.72      2.26 o 
   3  11   3       39.13       53.80      3.93 o 
   4  11   3       18.26       28.15      3.10 o 
   5  11   3       21.00       27.81      3.21 o 
   6  11   3        1.63        6.34      2.18 o 
   7  11   3        4.49        6.04      2.12 o 
   8  11   3       14.23       19.21      2.84 o 
   9  11   3        0.38        2.18      1.85 o 
  10  11   3        0.00       -0.18      1.94 o 
  11  11   3        0.16        0.46      2.50 o 
  12  11   3        2.59        3.16      2.23 o 
  13  11   3       46.62       66.36      8.41 o 
   0  12   3        9.71       16.23      4.43 o 
   1  12   3        8.20       15.50      3.09 o 
   2  12   3        9.28       14.23      3.07 o 
   3  12   3        0.32        0.75      1.76 o 
   4  12   3        5.09        6.53      2.15 o 
   0   0   4     6134.54     5991.87     24.81 o 
   1   0   4      825.27      808.95      6.82 o 
   2   0   4     7333.02     7475.51     34.26 o 
   3   0   4     5837.68     5842.13     21.01 o 
   4   0   4     7264.88     8057.36     63.35 o 
   5   0   4      316.24      307.84      3.64 o 
   6   0   4        5.31        3.72      0.91 o 
   7   0   4     1334.23     1552.88      9.24 o 
   8   0   4     1934.40     2009.48     11.06 o 
   9   0   4      266.86      303.90      9.43 o 
  10   0   4       62.91       81.14      3.46 o 
  11   0   4     9737.65    10235.20     95.64 o 
  12   0   4    10318.34    11112.36     87.55 o 
  13   0   4     1292.35     1351.92     13.79 o 
  14   0   4      211.55      209.30      5.12 o 
  15   0   4     2989.96     3205.70     33.78 o 
  16   0   4      139.71      142.39      5.08 o 
  17   0   4      513.55      513.97     14.11 o 
  18   0   4     1348.43     1313.54     74.76 o 
  19   0   4      135.35      127.16      4.58 o 
  20   0   4       61.54       49.35      3.28 o 
  21   0   4        3.66        1.92      1.67 o 
  22   0   4      176.16      178.37      5.64 o 
  23   0   4       20.37       24.57      4.20 o 
  24   0   4      226.16      212.76     13.95 o 
  25   0   4       34.23       41.64      8.21 o 
  26   0   4       80.48       96.42     10.46 o 
  27   0   4       10.30        7.38      5.74 o 
  28   0   4       35.10       39.18      8.62 o 
  29   0   4        0.38        3.69      4.72 o 
   1   1   4     1687.81     1715.30     14.71 o 
   2   1   4     1466.93     1385.31      9.37 o 
   3   1   4       29.65       41.93      1.30 o 
   4   1   4     1185.80     1359.23      8.42 o 
   5   1   4     1679.12     1674.07      9.84 o 
   6   1   4     1528.27     1553.92      6.53 o 
   7   1   4      982.23     1014.01      5.78 o 
   8   1   4      798.88      900.69      6.40 o 
   9   1   4      154.93      157.92      2.46 o 
  10   1   4     1209.60     1287.41      6.93 o 
  11   1   4        1.06        4.54      1.01 o 
  12   1   4      208.95      202.48      3.19 o 
  13   1   4      524.63      524.27      5.04 o 
  14   1   4        3.08        3.19      0.99 o 
  15   1   4      226.61      226.95      4.01 o 
  16   1   4      258.87      247.76      3.90 o 
  17   1   4       17.84       12.41      1.41 o 
  18   1   4      147.49      132.49      3.18 o 
  19   1   4       86.84       95.24      2.92 o 
  20   1   4      253.95      242.89      4.45 o 
  21   1   4      166.57      160.46      4.08 o 
  22   1   4       51.65       59.46      3.15 o 
  23   1   4        3.31        3.13      1.63 o 
  24   1   4       45.77       50.02      3.09 o 
  25   1   4        0.00        0.45      1.86 o 
  26   1   4        0.00       -1.33      2.78 o 
  27   1   4       10.31        6.05      3.63 o 
  28   1   4        7.08        7.67      3.04 o 
  29   1   4        1.12        2.44      3.45 o 
   0   2   4     5156.91     5548.79     77.75 o 
   1   2   4        1.81        0.48      0.46 o 
   2   2   4      861.50      895.62     11.13 o 
   3   2   4      294.64      301.36      2.96 o 
   4   2   4      159.27      160.96      2.27 o 
   5   2   4      595.21      654.87      4.82 o 
   6   2   4     2074.21     2301.94     19.74 o 
   7   2   4     2531.91     2808.35     15.12 o 
   8   2   4       97.61       73.59      1.85 o 
   9   2   4       41.27       29.97      1.33 o 
  10   2   4      185.27      181.91      2.80 o 
  11   2   4       90.66       78.36      2.84 o 
  12   2   4        0.53        2.08      0.83 o 
  13   2   4        4.39        5.83      0.97 o 
  14   2   4      216.62      210.69      3.25 o 
  15   2   4      394.82      404.17      9.27 o 
  16   2   4       69.03       74.00      2.26 o 
  17   2   4      247.73      213.57      3.90 o 
  18   2   4       87.35       80.78      2.95 o 
  19   2   4      336.23      298.21      5.18 o 
  20   2   4      203.31      207.15      5.01 o 
  21   2   4        2.62        2.14      1.57 o 
  22   2   4       48.08       48.66      3.04 o 
  23   2   4        5.77        7.15      1.87 o 
  24   2   4       10.32        6.99      1.90 o 
  25   2   4        6.03        7.67      1.91 o 
  26   2   4       19.32       18.04      2.87 o 
  27   2   4        9.85       14.26      2.83 o 
  28   2   4        7.05        8.93      2.76 o 
  29   2   4        5.02        4.67      3.40 o 
   1   3   4      162.50      139.73      2.01 o 
   2   3   4     2530.89     2727.82     27.46 o 
   3   3   4     3793.90     4218.63     37.31 o 
   4   3   4        6.70        4.49      0.72 o 
   5   3   4      118.30      118.95      1.90 o 
   6   3   4      145.78      130.80      2.75 o 
   7   3   4      101.07      105.61      1.85 o 
   8   3   4       39.05       46.78      1.36 o 
   9   3   4      224.21      268.98      4.53 o 
  10   3   4      502.09      534.12      7.11 o 
  11   3   4        8.84        3.59      0.84 o 
  12   3   4       12.85       16.11      1.46 o 
  13   3   4       11.77        8.83      1.07 o 
  14   3   4       82.96       77.85      2.84 o 
  15   3   4       11.50       11.62      1.50 o 
  16   3   4       59.26       53.10      2.45 o 
  17   3   4        1.22        0.98      1.14 o 
  18   3   4       18.90       19.87      2.14 o 
  19   3   4       12.66        9.56      1.83 o 
  20   3   4       24.93       19.31      2.28 o 
  21   3   4       44.57       46.15      3.03 o 
  22   3   4        0.07        0.11      1.47 o 
  23   3   4       23.15       29.96      3.00 o 
  24   3   4       35.96       40.92      3.35 o 
  25   3   4        4.19        2.65      1.85 o 
  26   3   4       75.61       73.79      4.22 o 
  27   3   4        2.58        3.38      2.07 o 
  28   3   4        0.03        0.40      1.77 o 
  29   3   4        2.97        7.16      3.90 o 
   0   4   4      441.95      468.48      5.84 o 
   1   4   4      585.46      659.56      5.14 o 
   2   4   4       36.09       29.09      1.20 o 
   3   4   4       57.81       49.57      1.49 o 
   4   4   4      573.28      669.13      6.33 o 
   5   4   4        7.48       15.42      1.04 o 
   6   4   4     1583.84     1628.36     17.03 o 
   7   4   4       25.57       24.33      1.18 o 
   8   4   4      920.25      970.73      9.71 o 
   9   4   4       15.45       28.02      1.75 o 
  10   4   4        7.94        7.43      1.07 o 
  11   4   4        0.94        2.61      1.03 o 
  12   4   4      205.49      215.09      4.19 o 
  13   4   4       31.39       30.19      1.96 o 
  14   4   4       10.63        9.92      1.48 o 
  15   4   4       89.55       94.91      3.08 o 
  16   4   4       56.34       61.46      3.01 o 
  17   4   4        6.19        4.10      1.62 o 
  18   4   4        4.18        4.00      1.57 o 
  19   4   4        0.09       -1.34      1.34 o 
  20   4   4       21.84       19.35      2.34 o 
  21   4   4        4.17        2.86      1.69 o 
  22   4   4       20.52       22.05      2.52 o 
  23   4   4        0.04       -1.38      1.40 o 
  24   4   4        5.00        3.55      1.71 o 
  25   4   4        0.77        0.44      1.51 o 
  26   4   4        0.68        1.34      1.74 o 
  27   4   4        0.01       -0.57      1.70 o 
  28   4   4       10.41       10.74      2.59 o 
   1   5   4      130.04      138.32      2.36 o 
   2   5   4        0.33       -0.57      0.57 o 
   3   5   4       33.51       32.17      1.35 o 
   4   5   4       17.25       17.16      1.10 o 
   5   5   4        2.61       -0.41      0.65 o 
   6   5   4      114.43      105.40      2.17 o 
   7   5   4      856.53      939.03     10.68 o 
   8   5   4       42.85       35.29      1.76 o 
   9   5   4      145.84      151.38      3.43 o 
  10   5   4      187.99      174.28      3.78 o 
  11   5   4      160.77      148.01      3.58 o 
  12   5   4      129.04      119.45      3.35 o 
  13   5   4        0.14        0.64      1.19 o 
  14   5   4      111.65       99.46      3.24 o 
  15   5   4       73.11       59.11      3.10 o 
  16   5   4      107.78      103.04      3.78 o 
  17   5   4        1.91        1.64      1.48 o 
  18   5   4        0.11       -0.99      1.39 o 
  19   5   4        2.96        3.74      1.74 o 
  20   5   4       29.25       28.65      2.70 o 
  21   5   4       10.55       10.87      2.05 o 
  22   5   4       13.34       14.71      2.32 o 
  23   5   4       13.94       12.29      2.28 o 
  24   5   4        0.18       -0.88      1.55 o 
  25   5   4        1.94        0.97      1.70 o 
  26   5   4        0.52        1.30      1.76 o 
  27   5   4        1.72        4.47      2.05 o 
   0   6   4        0.30       -0.09      1.04 o 
   1   6   4      103.41       98.74      2.25 o 
   2   6   4      941.87      956.48     10.53 o 
   3   6   4       12.63       12.19      1.12 o 
   4   6   4      136.56      122.94      2.57 o 
   5   6   4        0.03       -0.66      0.87 o 
   6   6   4      182.86      179.14      4.53 o 
   7   6   4      128.83      146.69      3.27 o 
   8   6   4      402.38      374.20      6.45 o 
   9   6   4      607.98      622.20     10.66 o 
  10   6   4      726.20      691.56      9.15 o 
  11   6   4      188.94      191.26      4.28 o 
  12   6   4      248.26      254.69      4.93 o 
  13   6   4       87.50       95.06      3.79 o 
  14   6   4        1.66        3.16      1.73 o 
  15   6   4       46.25       54.75      3.25 o 
  16   6   4       11.70       13.31      2.24 o 
  17   6   4       12.09       10.74      2.08 o 
  18   6   4       11.48       11.24      2.05 o 
  19   6   4      118.42      108.63      4.29 o 
  20   6   4        0.02        1.37      1.66 o 
  21   6   4       14.75       17.12      2.54 o 
  22   6   4        1.77        0.85      1.61 o 
  23   6   4        3.57        3.57      1.82 o 
  24   6   4       14.75       16.38      2.58 o 
  25   6   4        0.16        1.64      1.74 o 
   1   7   4     1516.77     1501.77     13.78 o 
   2   7   4        5.22        6.84      1.44 o 
   3   7   4       12.48        9.94      1.50 o 
   4   7   4      476.22      458.46     11.20 o 
   5   7   4       70.57       67.48      2.61 o 
   6   7   4        3.25        4.15      1.34 o 
   7   7   4      348.92      326.02      4.97 o 
   8   7   4       52.69       55.58      2.70 o 
   9   7   4       21.10       21.42      2.07 o 
  10   7   4      116.94      124.69      3.68 o 
  11   7   4       15.36       18.76      2.28 o 
  12   7   4        2.34        2.95      1.74 o 
  13   7   4       59.36       59.74      3.37 o 
  14   7   4      124.20      118.93      4.30 o 
  15   7   4       18.72       11.50      2.17 o 
  16   7   4        2.24        0.91      1.67 o 
  17   7   4        4.35        7.67      2.02 o 
  18   7   4        6.64        3.99      1.92 o 
  19   7   4       38.61       37.34      3.21 o 
  20   7   4       16.45       14.90      2.46 o 
  21   7   4        4.78        8.78      2.21 o 
  22   7   4       12.04       10.03      2.35 o 
  23   7   4       28.38       28.34      3.19 o 
  24   7   4        5.57       10.47      2.24 o 
   0   8   4       12.07        5.40      2.40 o 
   1   8   4      171.08      168.15      4.54 o 
   2   8   4        3.56        6.81      1.46 o 
   3   8   4       81.84       88.30      3.03 o 
   4   8   4        0.39        2.40      1.44 o 
   5   8   4      241.47      241.23      4.58 o 
   6   8   4       80.82       68.71      2.80 o 
   7   8   4       57.15       55.81      2.90 o 
   8   8   4        7.16        5.77      1.65 o 
   9   8   4        1.18        2.43      1.46 o 
  10   8   4        1.60        1.74      1.54 o 
  11   8   4       13.82       12.24      2.17 o 
  12   8   4        5.83        7.51      1.99 o 
  13   8   4        0.77        2.02      1.69 o 
  14   8   4       26.08       28.55      2.82 o 
  15   8   4       25.03       23.61      2.73 o 
  16   8   4        0.97        1.87      1.81 o 
  17   8   4        4.01        6.50      2.13 o 
  18   8   4        3.22        1.74      1.86 o 
  19   8   4        1.18       -0.10      1.79 o 
  20   8   4        6.96       14.41      2.68 o 
  21   8   4        3.78        5.72      2.26 o 
  22   8   4        2.24        6.08      2.19 o 
   1   9   4       11.45       16.10      2.20 o 
   2   9   4       37.67       28.66      2.59 o 
   3   9   4       20.02       22.69      2.40 o 
   4   9   4      102.22       81.20      3.59 o 
   5   9   4       49.76       44.81      2.72 o 
   6   9   4        4.67        5.81      1.67 o 
   7   9   4       42.98       38.33      2.68 o 
   8   9   4       30.35       28.95      2.76 o 
   9   9   4       11.92       12.07      2.14 o 
  10   9   4        0.89        0.98      1.66 o 
  11   9   4       19.77       25.72      2.75 o 
  12   9   4        6.55        6.40      1.91 o 
  13   9   4       37.57       36.27      3.18 o 
  14   9   4        2.04        4.00      1.90 o 
  15   9   4        3.94        4.42      1.98 o 
  16   9   4        1.97        3.88      2.03 o 
  17   9   4       22.51       25.12      3.00 o 
  18   9   4        0.49       -1.08      1.82 o 
  19   9   4       16.99       26.40      3.11 o 
   0  10   4       77.40       82.31      5.96 o 
   1  10   4        0.12        2.10      1.51 o 
   2  10   4        0.11        0.37      1.40 o 
   3  10   4        0.97        0.59      1.39 o 
   4  10   4       27.51       26.77      2.93 o 
   5  10   4       18.84       19.41      3.52 o 
   6  10   4       13.84       15.38      2.97 o 
   7  10   4        1.84        4.85      2.26 o 
   8  10   4       10.61       15.36      2.71 o 
   9  10   4       40.17       53.73      3.60 o 
  10  10   4       39.37       51.63      3.59 o 
  11  10   4        5.87        8.02      2.20 o 
  12  10   4       13.55       14.20      2.53 o 
  13  10   4       22.06       25.60      3.02 o 
  14  10   4       10.28       11.54      2.53 o 
  15  10   4       13.75       12.38      2.59 o 
  16  10   4        9.93       18.21      2.79 o 
   1  11   4       10.09       13.76      2.21 o 
   2  11   4        5.36        5.32      2.05 o 
   3  11   4        0.10        1.00      2.12 o 
   4  11   4        0.05        2.16      2.29 o 
   5  11   4        7.04        8.74      2.68 o 
   6  11   4        1.79        1.41      2.24 o 
   7  11   4        7.32        9.66      2.76 o 
   8  11   4        1.92        3.55      2.42 o 
   9  11   4        7.61       12.48      2.98 o 
  10  11   4        7.35       17.45      3.27 o 
  11  11   4        2.05        5.28      2.36 o 
   1   1   5     1123.05     1256.49      9.33 o 
   2   1   5       57.57       47.05      1.46 o 
   3   1   5     1437.33     1609.88      9.15 o 
   4   1   5     2432.66     2659.73     18.91 o 
   5   1   5        2.32        2.16      0.73 o 
   6   1   5      299.10      349.31      5.32 o 
   7   1   5      287.46      300.97      2.90 o 
   8   1   5       83.17       75.64      1.75 o 
   9   1   5       32.45       38.27      1.46 o 
  10   1   5        8.33        7.47      0.96 o 
  11   1   5       72.13       73.91      2.32 o 
  12   1   5       11.64       14.03      1.39 o 
  13   1   5      225.54      223.94      3.87 o 
  14   1   5      358.30      315.01      5.16 o 
  15   1   5      178.30      172.78      3.68 o 
  16   1   5       38.36       31.90      2.01 o 
  17   1   5      138.11      130.39      3.49 o 
  18   1   5      129.24      114.67      3.73 o 
  19   1   5      629.74      628.62      8.06 o 
  20   1   5      188.61      188.21      5.33 o 
  21   1   5        3.15        1.86      2.01 o 
  22   1   5        4.44        3.08      1.90 o 
  23   1   5       32.60       26.48      2.85 o 
  24   1   5       35.13       34.19      3.18 o 
  25   1   5       13.86        9.79      2.28 o 
  26   1   5        0.57        0.46      2.80 o 
  27   1   5       34.26       30.89      8.31 o 
  28   1   5        0.69        2.59      4.62 o 
  29   1   5        2.33       -0.10      3.90 o 
   0   2   5     3890.38     4246.81     39.41 o 
   1   2   5      225.44      224.24      2.48 o 
   2   2   5      189.62      187.79      2.66 o 
   3   2   5      145.69      137.38      2.26 o 
   4   2   5     1586.68     1757.26     17.97 o 
   5   2   5        7.11        2.68      0.70 o 
   6   2   5      678.02      769.72      6.98 o 
   7   2   5       10.88       11.18      0.78 o 
   8   2   5      444.82      430.22      4.80 o 
   9   2   5      677.00      654.93      5.79 o 
  10   2   5        3.01        1.76      1.05 o 
  11   2   5        0.58        1.72      0.95 o 
  12   2   5      235.04      249.41      4.00 o 
  13   2   5        9.43       10.38      1.32 o 
  14   2   5       61.73       46.21      2.18 o 
  15   2   5      168.31      149.43      3.70 o 
  16   2   5       42.56       48.34      2.37 o 
  17   2   5      298.09      287.93      5.50 o 
  18   2   5      621.48      571.28      7.76 o 
  19   2   5        2.60        2.83      1.80 o 
  20   2   5      125.42      123.04      4.62 o 
  21   2   5      136.02      128.47      5.30 o 
  22   2   5       23.68       11.76      2.30 o 
  23   2   5       22.71       20.19      2.69 o 
  24   2   5        7.38        4.62      1.87 o 
  25   2   5        0.03        0.95      2.02 o 
  26   2   5        0.02       -0.17      1.93 o 
  27   2   5        5.97        4.31      2.72 o 
  28   2   5        0.59        0.47      2.21 o 
   1   3   5      309.46      268.79      4.01 o 
   2   3   5     2855.99     3175.70     28.53 o 
   3   3   5      129.03      153.51      2.67 o 
   4   3   5       66.93       53.34      1.42 o 
   5   3   5      214.64      196.64      3.25 o 
   6   3   5     1135.82     1219.60     13.74 o 
   7   3   5      184.95      175.18      2.66 o 
   8   3   5       33.48       27.80      1.47 o 
   9   3   5       21.71       20.72      1.38 o 
  10   3   5       23.64       24.13      1.49 o 
  11   3   5       23.64       21.36      1.46 o 
  12   3   5        3.43        2.21      1.04 o 
  13   3   5       20.78       22.78      1.70 o 
  14   3   5       44.33       42.66      2.37 o 
  15   3   5      155.54      148.00      4.95 o 
  16   3   5        4.64        6.34      1.66 o 
  17   3   5       72.88       66.69      3.15 o 
  18   3   5       29.90       28.48      2.48 o 
  19   3   5       37.54       35.55      2.72 o 
  20   3   5        9.75        9.70      1.91 o 
  21   3   5        0.24        1.41      1.68 o 
  22   3   5       10.80       11.70      2.42 o 
  23   3   5       29.29       27.41      3.36 o 
  24   3   5       12.73       11.15      2.62 o 
  25   3   5        3.46        3.91      2.12 o 
  26   3   5       10.72        7.02      2.20 o 
  27   3   5        0.86       -0.74      1.72 o 
  28   3   5        3.27        5.10      2.17 o 
   0   4   5      427.73      448.85      9.14 o 
   1   4   5       35.22       44.45      1.48 o 
   2   4   5      150.20      126.90      2.21 o 
   3   4   5      768.10      740.92      6.96 o 
   4   4   5       18.62       24.58      1.19 o 
   5   4   5       15.36       13.27      1.00 o 
   6   4   5      184.74      184.99      2.67 o 
   7   4   5      483.85      489.15      5.86 o 
   8   4   5       30.06       29.26      1.57 o 
   9   4   5      268.12      259.54      6.24 o 
  10   4   5       13.23       19.57      1.52 o 
  11   4   5       18.97       19.03      1.87 o 
  12   4   5       90.54       74.54      2.97 o 
  13   4   5       40.42       36.12      2.38 o 
  14   4   5      427.96      379.75      6.24 o 
  15   4   5       23.96       24.06      2.38 o 
  16   4   5       29.66       32.27      2.50 o 
  17   4   5        8.29       10.12      1.84 o 
  18   4   5       48.31       47.30      2.94 o 
  19   4   5        7.85        5.17      1.63 o 
  20   4   5        0.01        1.43      1.54 o 
  21   4   5        0.47        0.52      1.53 o 
  22   4   5      100.74       87.37      4.23 o 
  23   4   5        3.20        5.77      2.00 o 
  24   4   5        6.52        6.30      2.20 o 
  25   4   5        1.27        0.05      1.77 o 
  26   4   5       11.07       13.76      2.60 o 
  27   4   5        0.07        2.90      1.96 o 
   1   5   5       42.92       38.92      1.51 o 
   2   5   5       26.36       28.62      1.36 o 
   3   5   5       88.39       77.25      1.98 o 
   4   5   5        0.01       -0.06      0.66 o 
   5   5   5       18.50       23.82      1.28 o 
   6   5   5      179.64      171.30      4.81 o 
   7   5   5      814.57      775.52     15.21 o 
   8   5   5       22.37       27.90      2.10 o 
   9   5   5       95.96       92.66      3.81 o 
  10   5   5      683.69      689.76     16.08 o 
  11   5   5       69.28       70.29      3.10 o 
  12   5   5      561.32      510.82      7.27 o 
  13   5   5      121.56      113.28      4.19 o 
  14   5   5       66.92       54.79      3.01 o 
  15   5   5       57.21       50.20      2.99 o 
  16   5   5        0.09        0.53      1.43 o 
  17   5   5        5.70        3.81      1.65 o 
  18   5   5      105.75       94.66      3.88 o 
  19   5   5      170.15      162.63      4.95 o 
  20   5   5       10.32       15.78      2.28 o 
  21   5   5       46.81       48.71      3.31 o 
  22   5   5        4.18        4.33      1.88 o 
  23   5   5        0.67        1.12      1.82 o 
  24   5   5        5.50        6.57      2.19 o 
  25   5   5        1.98        0.74      1.83 o 
  26   5   5        1.10        4.68      2.17 o 
   0   6   5       41.16       41.13      2.37 o 
   1   6   5        7.51        9.24      1.11 o 
   2   6   5        0.97        3.54      0.97 o 
   3   6   5       35.83       41.10      1.72 o 
   4   6   5       57.67       62.49      2.03 o 
   5   6   5      440.11      432.71      5.78 o 
   6   6   5     1041.36     1053.75     10.57 o 
   7   6   5       21.10       17.09      2.02 o 
   8   6   5      815.05      796.30     17.45 o 
   9   6   5      151.51      121.60      3.90 o 
  10   6   5        1.01        1.92      1.61 o 
  11   6   5      495.65      453.88      9.02 o 
  12   6   5      322.15      289.99      5.90 o 
  13   6   5        7.70        5.36      1.73 o 
  14   6   5       43.23       33.22      2.72 o 
  15   6   5       68.07       58.99      3.34 o 
  16   6   5        9.95       12.24      2.17 o 
  17   6   5        0.42        2.68      1.64 o 
  18   6   5        1.78        2.92      1.66 o 
  19   6   5        1.15        1.66      1.59 o 
  20   6   5       17.43       16.73      2.45 o 
  21   6   5        0.86        0.82      1.71 o 
  22   6   5       11.21       16.03      2.49 o 
  23   6   5        7.28        6.07      2.09 o 
  24   6   5        0.30        1.27      1.91 o 
  25   6   5       18.18       21.76      3.50 o 
   1   7   5     1174.23     1163.12     17.61 o 
   2   7   5      280.75      274.00      4.78 o 
   3   7   5      153.16      152.18      3.56 o 
   4   7   5        4.60        3.39      1.45 o 
   5   7   5      273.45      267.06      4.95 o 
   6   7   5      121.89      117.95      3.89 o 
   7   7   5      101.08      103.73      3.75 o 
   8   7   5       21.79       24.03      2.63 o 
   9   7   5      519.57      485.36      7.49 o 
  10   7   5       88.84       92.00      3.76 o 
  11   7   5       57.25       47.40      3.02 o 
  12   7   5       13.62       13.53      2.22 o 
  13   7   5      174.85      167.59      5.00 o 
  14   7   5        0.94        2.16      1.68 o 
  15   7   5       34.04       37.91      3.04 o 
  16   7   5        8.44        5.51      1.87 o 
  17   7   5        0.30       -1.52      1.52 o 
  18   7   5       14.60       14.33      2.39 o 
  19   7   5        0.16        0.66      1.84 o 
  20   7   5        6.09        8.84      2.18 o 
  21   7   5        0.01       -1.19      1.77 o 
  22   7   5       30.02       32.15      3.35 o 
  23   7   5       10.43       12.66      2.52 o 
   0   8   5       35.67       40.23      4.12 o 
   1   8   5        4.36        0.57      1.33 o 
   2   8   5        0.23       -1.10      1.17 o 
   3   8   5       81.13       87.87      3.27 o 
   4   8   5       51.43       51.11      2.74 o 
   5   8   5       56.77       45.99      2.70 o 
   6   8   5      279.99      272.36      5.89 o 
   7   8   5      555.51      548.37      9.62 o 
   8   8   5        0.00        1.18      1.68 o 
   9   8   5       16.22       18.93      2.72 o 
  10   8   5      242.63      238.84      5.82 o 
  11   8   5       22.52       21.19      2.58 o 
  12   8   5        1.94        2.23      1.71 o 
  13   8   5       32.55       31.05      2.98 o 
  14   8   5        0.95        0.51      1.73 o 
  15   8   5        0.20        1.55      1.82 o 
  16   8   5        8.52       11.96      2.35 o 
  17   8   5        7.10        8.99      2.25 o 
  18   8   5       31.22       31.71      3.16 o 
  19   8   5        5.78        7.05      2.32 o 
  20   8   5       13.10       12.84      2.62 o 
  21   8   5        0.01        1.74      2.04 o 
   1   9   5        0.55       -1.31      1.45 o 
   2   9   5       74.10       63.25      3.73 o 
   3   9   5        1.97        4.97      1.89 o 
   4   9   5       58.88       55.62      3.60 o 
   5   9   5       48.72       58.68      3.72 o 
   6   9   5       22.80       12.96      2.16 o 
   7   9   5       40.74       37.95      2.96 o 
   8   9   5       28.97       22.93      2.60 o 
   9   9   5       34.76       31.06      2.90 o 
  10   9   5       19.14       17.49      2.69 o 
  11   9   5        0.59        2.06      1.75 o 
  12   9   5        7.39        8.00      2.14 o 
  13   9   5       14.00       17.06      2.58 o 
  14   9   5        1.31        2.26      1.93 o 
  15   9   5        4.90        3.50      2.09 o 
  16   9   5        4.64        3.04      2.02 o 
  17   9   5        3.29        2.76      2.12 o 
  18   9   5        0.63        0.21      1.92 o 
   0  10   5        0.29        0.72      2.76 o 
   1  10   5        0.72        1.65      2.46 o 
   2  10   5        4.51        4.42      2.35 o 
   3  10   5       14.92       13.13      2.77 o 
   4  10   5        7.12        3.09      2.20 o 
   5  10   5        1.24        2.21      2.14 o 
   6  10   5       11.45       12.86      2.91 o 
   7  10   5        2.13        1.45      2.15 o 
   8  10   5        4.98        8.22      2.74 o 
   9  10   5        8.34        8.62      2.08 o 
  10  10   5        4.39        5.85      2.00 o 
  11  10   5        0.31        2.87      2.11 o 
  12  10   5        0.71        0.57      2.09 o 
  13  10   5        4.34        9.02      2.32 o 
  14  10   5       17.45       26.19      3.13 o 
   1  11   5       40.46       62.43      4.76 o 
   2  11   5        1.25        1.50      2.52 o 
   3  11   5       24.43       44.21      5.17 o 
   4  11   5        7.56        8.16      3.62 o 
   5  11   5        1.05        2.10      2.88 o 
   6  11   5        7.56        7.53      3.33 o 
   7  11   5       34.27       58.15      4.83 o 
   8  11   5       25.38       35.18      4.09 o 
   9  11   5       13.81       21.90      3.49 o 
   0   0   6      380.50      389.76      5.80 o 
   1   0   6     2850.16     3117.94     21.49 o 
   2   0   6      189.43      200.60      6.42 o 
   3   0   6      411.30      375.88      6.15 o 
   4   0   6     1705.14     1637.36     12.98 o 
   5   0   6        0.45        0.02      1.14 o 
   6   0   6      214.75      166.68      4.65 o 
   7   0   6      318.87      302.57      7.13 o 
   8   0   6      969.30      996.76     11.44 o 
   9   0   6      622.82      603.22      9.19 o 
  10   0   6     1457.66     1451.04     14.44 o 
  11   0   6      155.65      162.45      5.32 o 
  12   0   6      108.05       89.35      4.29 o 
  13   0   6       46.09       41.42      3.28 o 
  14   0   6       37.30       31.49      3.07 o 
  15   0   6      233.88      202.13      6.73 o 
  16   0   6      383.03      357.60      8.53 o 
  17   0   6       22.03       16.84      3.04 o 
  18   0   6     2491.24     2524.07     42.99 o 
  19   0   6        0.13        2.65      2.41 o 
  20   0   6        8.57       13.70      3.04 o 
  21   0   6      380.18      405.18     10.10 o 
  22   0   6       52.57       61.10      6.04 o 
  23   0   6       67.06       61.07      6.05 o 
  24   0   6      223.14      210.09     14.57 o 
  25   0   6       19.04       20.31      6.97 o 
  26   0   6        7.60        4.72      5.13 o 
  27   0   6        0.14        4.72      5.54 o 
  28   0   6       14.18       16.41      6.97 o 
   1   1   6      367.44      380.96      4.17 o 
   2   1   6     2217.52     2470.85     13.84 o 
   3   1   6       99.26      113.70      2.19 o 
   4   1   6      320.79      334.94      5.23 o 
   5   1   6        4.35        7.65      0.92 o 
   6   1   6      113.58      106.28      2.30 o 
   7   1   6      681.60      694.56      6.63 o 
   8   1   6       29.69       30.20      1.81 o 
   9   1   6        8.81        8.50      1.30 o 
  10   1   6       23.84       23.37      1.75 o 
  11   1   6       37.28       32.63      2.03 o 
  12   1   6       35.73       40.00      3.84 o 
  13   1   6      168.56      166.59      4.04 o 
  14   1   6      407.45      403.19      7.95 o 
  15   1   6      518.94      487.52      6.82 o 
  16   1   6        6.09        6.39      1.65 o 
  17   1   6        1.89        1.44      1.47 o 
  18   1   6       21.90       25.47      2.36 o 
  19   1   6       68.80       78.89      3.44 o 
  20   1   6        5.45        9.53      2.12 o 
  21   1   6       32.49       33.17      3.42 o 
  22   1   6       10.10        8.37      2.53 o 
  23   1   6       68.20       64.38      3.93 o 
  24   1   6        8.28       11.88      2.53 o 
  25   1   6        2.89        3.63      1.95 o 
  26   1   6        0.12       -1.62      2.28 o 
  27   1   6        0.36       -1.40      5.33 o 
  28   1   6        1.54       -3.46      3.59 o 
   0   2   6     2116.14     2361.94     20.66 o 
   1   2   6       19.16       21.67      1.19 o 
   2   2   6      351.63      368.90      3.91 o 
   3   2   6      135.61      137.26      2.81 o 
   4   2   6       53.34       56.21      1.87 o 
   5   2   6      344.50      351.47      6.25 o 
   6   2   6      227.21      265.76      3.60 o 
   7   2   6      204.67      196.67      3.31 o 
   8   2   6      239.95      246.24      3.93 o 
   9   2   6      228.80      231.44      3.74 o 
  10   2   6      645.65      657.01     15.59 o 
  11   2   6      107.79       96.45      3.08 o 
  12   2   6       14.43       18.09      1.80 o 
  13   2   6      568.03      576.79      7.08 o 
  14   2   6      887.83      857.86      8.77 o 
  15   2   6       30.41       35.04      2.38 o 
  16   2   6      205.70      205.84      5.81 o 
  17   2   6       41.18       41.92      2.69 o 
  18   2   6        1.86        0.68      1.60 o 
  19   2   6        2.62        2.82      1.76 o 
  20   2   6        7.84        7.47      2.07 o 
  21   2   6        8.25        6.09      2.11 o 
  22   2   6       28.42       31.97      3.11 o 
  23   2   6        3.28        2.54      1.96 o 
  24   2   6        6.02        5.77      1.97 o 
  25   2   6        0.32       -0.72      1.80 o 
  26   2   6        0.69        2.21      1.93 o 
  27   2   6        2.00        2.32      1.95 o 
   1   3   6        9.64       13.67      1.05 o 
   2   3   6        3.09        1.23      0.73 o 
   3   3   6     1272.79     1406.49     14.85 o 
   4   3   6       73.15       71.04      1.93 o 
   5   3   6      265.35      289.32      3.56 o 
   6   3   6        0.18        1.58      0.76 o 
   7   3   6      245.73      229.11      3.52 o 
   8   3   6       29.41       27.91      1.64 o 
   9   3   6      117.58      135.51      2.92 o 
  10   3   6      246.45      253.18      4.06 o 
  11   3   6       13.19       11.75      1.38 o 
  12   3   6       73.33       56.96      2.28 o 
  13   3   6       58.12       48.44      2.40 o 
  14   3   6      236.13      237.82      5.53 o 
  15   3   6      165.23      144.12      5.30 o 
  16   3   6        0.14       -0.90      1.60 o 
  17   3   6       39.31       38.13      3.01 o 
  18   3   6       56.15       45.79      3.30 o 
  19   3   6        0.06        2.73      1.79 o 
  20   3   6       65.74       68.06      3.94 o 
  21   3   6       29.52       29.74      3.05 o 
  22   3   6        2.72        2.99      2.23 o 
  23   3   6       11.65       10.54      2.62 o 
  24   3   6        3.95        5.04      2.32 o 
  25   3   6        9.98        9.15      2.33 o 
  26   3   6        1.50        4.26      2.18 o 
  27   3   6        0.72        2.33      2.12 o 
   0   4   6      600.25      557.39      7.64 o 
   1   4   6        0.25        0.86      0.86 o 
   2   4   6      313.90      315.01      3.77 o 
   3   4   6       37.14       27.76      1.43 o 
   4   4   6      132.95      147.72      2.76 o 
   5   4   6      102.52      103.21      2.44 o 
   6   4   6      127.98      131.80      2.63 o 
   7   4   6      192.70      185.68      3.37 o 
   8   4   6        0.13        0.38      0.89 o 
   9   4   6       57.16       52.54      2.10 o 
  10   4   6       57.60       64.30      2.36 o 
  11   4   6      108.08       97.15      2.99 o 
  12   4   6       82.61       90.81      3.30 o 
  13   4   6        0.69        0.19      1.28 o 
  14   4   6       76.30       69.66      3.16 o 
  15   4   6        7.20        5.96      1.86 o 
  16   4   6       10.06       10.76      2.10 o 
  17   4   6        6.94        7.59      2.05 o 
  18   4   6       11.35        7.28      2.09 o 
  19   4   6        0.11        1.47      1.73 o 
  20   4   6       18.53       18.63      2.70 o 
  21   4   6        3.83        2.73      1.92 o 
  22   4   6       21.81       23.13      2.90 o 
  23   4   6       12.73       11.73      2.52 o 
  24   4   6        1.79        3.30      2.02 o 
  25   4   6        2.14        2.73      2.08 o 
  26   4   6        0.01       -0.07      2.33 o 
   1   5   6      142.26      128.36      2.96 o 
   2   5   6      615.38      655.32      6.22 o 
   3   5   6      222.87      221.41      4.11 o 
   4   5   6        8.84        9.08      1.19 o 
   5   5   6       54.78       34.22      1.70 o 
   6   5   6      263.59      262.59      4.71 o 
   7   5   6        8.70        6.41      1.26 o 
   8   5   6      188.50      170.30      3.82 o 
   9   5   6       45.36       44.20      2.58 o 
  10   5   6       34.31       36.93      2.45 o 
  11   5   6       45.45       36.70      2.53 o 
  12   5   6       11.85       14.19      1.97 o 
  13   5   6      104.52      112.59      3.86 o 
  14   5   6        2.57        3.60      1.59 o 
  15   5   6        0.54        3.08      1.60 o 
  16   5   6       26.61       20.41      2.65 o 
  17   5   6        0.02       -0.23      1.80 o 
  18   5   6        1.77        2.71      1.98 o 
  19   5   6        0.34       -1.06      1.77 o 
  20   5   6        0.97        1.73      1.98 o 
  21   5   6        8.66        9.30      2.54 o 
  22   5   6        2.35        1.65      2.10 o 
  23   5   6        1.95       -0.36      1.89 o 
  24   5   6        0.61        1.51      2.12 o 
  25   5   6        1.16        2.45      2.58 o 
   0   6   6       13.85       14.19      2.28 o 
   1   6   6      155.97      165.44      4.85 o 
   2   6   6      230.38      212.08      3.95 o 
   3   6   6      138.44      126.82      3.24 o 
   4   6   6     1422.05     1461.52     16.15 o 
   5   6   6        3.37        5.78      1.52 o 
   6   6   6       66.58       75.32      3.17 o 
   7   6   6      250.29      263.53      5.75 o 
   8   6   6       36.26       30.89      2.59 o 
   9   6   6       61.94       63.44      3.10 o 
  10   6   6       17.38       22.29      2.30 o 
  11   6   6       42.81       42.46      2.83 o 
  12   6   6      116.82      116.73      4.07 o 
  13   6   6       23.55       20.99      2.38 o 
  14   6   6       56.97       43.53      3.01 o 
  15   6   6       32.05       32.70      2.81 o 
  16   6   6       13.30       17.68      2.60 o 
  17   6   6        9.04        7.66      2.53 o 
  18   6   6       14.33       14.26      2.88 o 
  19   6   6        3.07       -0.08      1.87 o 
  20   6   6        1.03        2.20      1.88 o 
  21   6   6        3.98        4.43      2.06 o 
  22   6   6        1.57        2.83      1.98 o 
  23   6   6       19.24       29.04      3.88 o 
   1   7   6      140.52      126.21      3.36 o 
   2   7   6        1.65        2.66      1.43 o 
   3   7   6      223.98      221.39      5.05 o 
   4   7   6        1.17        3.56      1.59 o 
   5   7   6      109.83      132.54      4.14 o 
   6   7   6      115.20      106.43      3.80 o 
   7   7   6      479.47      487.00      7.47 o 
   8   7   6        1.66        2.04      1.63 o 
   9   7   6        0.19       -0.77      1.40 o 
  10   7   6       60.01       52.34      3.19 o 
  11   7   6        0.32       -0.08      1.65 o 
  12   7   6       71.87       62.97      3.46 o 
  13   7   6       15.20       18.82      2.43 o 
  14   7   6       39.01       44.93      3.69 o 
  15   7   6        9.73        8.96      2.30 o 
  16   7   6        2.43        2.27      1.88 o 
  17   7   6        0.11        0.91      1.83 o 
  18   7   6        4.15        2.89      2.29 o 
  19   7   6        1.97        3.44      2.44 o 
  20   7   6        1.07        1.05      2.18 o 
  21   7   6        3.06        4.73      2.34 o 
  22   7   6        3.52        3.05      2.11 o 
   0   8   6       15.91       11.61      3.55 o 
   1   8   6       64.00       56.11      3.89 o 
   2   8   6        4.45        4.93      1.84 o 
   3   8   6       39.31       33.36      2.64 o 
   4   8   6       32.47       42.14      3.20 o 
   5   8   6       13.62       15.31      2.48 o 
   6   8   6        0.26        1.38      1.83 o 
   7   8   6       39.81       47.67      3.07 o 
   8   8   6      109.84      113.79      4.22 o 
   9   8   6        5.00        5.96      1.90 o 
  10   8   6        6.23       12.72      2.19 o 
  11   8   6       17.27       20.87      2.57 o 
  12   8   6       10.08        8.57      2.07 o 
  13   8   6       31.82       42.75      3.26 o 
  14   8   6        0.00       -0.09      1.67 o 
  15   8   6        7.41        8.28      2.12 o 
  16   8   6        1.24        3.69      2.18 o 
  17   8   6        3.95        6.32      2.45 o 
  18   8   6        0.13        2.97      2.15 o 
  19   8   6        0.31        0.99      2.35 o 
   1   9   6        0.45        1.19      1.93 o 
   2   9   6        0.15        0.34      1.89 o 
   3   9   6        6.80        5.27      2.62 o 
   4   9   6        0.56       -0.62      2.32 o 
   5   9   6       11.55       18.46      2.88 o 
   6   9   6        9.40       13.90      2.49 o 
   7   9   6        3.16        6.16      1.98 o 
   8   9   6        9.78        8.10      2.24 o 
   9   9   6        0.02       -1.64      1.64 o 
  10   9   6       28.15       22.31      2.69 o 
  11   9   6       17.47       16.21      2.51 o 
  12   9   6       45.37       47.76      3.53 o 
  13   9   6        0.43        1.34      1.72 o 
  14   9   6        4.39        7.03      2.15 o 
  15   9   6       29.08       30.64      3.16 o 
  16   9   6        0.02        0.98      1.90 o 
  17   9   6        3.10        3.83      3.41 o 
   0  10   6       16.21        8.86      3.84 o 
   1  10   6       21.87       27.89      3.58 o 
   2  10   6       24.92       25.31      4.10 o 
   3  10   6       48.31       60.89      5.44 o 
   4  10   6       38.92       51.27      5.52 o 
   5  10   6        1.03        2.60      2.67 o 
   6  10   6        0.66        2.85      2.71 o 
   7  10   6       55.31       65.47      5.76 o 
   8  10   6       10.01       18.74      3.89 o 
   9  10   6        1.80        4.95      2.46 o 
  10  10   6       30.57       41.94      3.84 o 
  11  10   6        8.45       18.97      3.00 o 
  12  10   6        6.92        9.47      2.51 o 
  13  10   6        3.27       11.28      6.36 o 
   1  11   6       10.19        9.56      3.38 o 
   2  11   6        0.15        0.39      2.73 o 
   3  11   6        2.01        4.84      2.95 o 
   4  11   6       11.26       10.52      3.51 o 
   5  11   6        4.99        5.69      3.10 o 
   1   1   7        8.82        7.47      1.22 o 
   2   1   7      336.11      339.58      5.17 o 
   3   1   7      533.52      557.04      8.31 o 
   4   1   7       40.33       40.90      1.92 o 
   5   1   7      135.14      140.46      3.18 o 
   6   1   7      325.95      318.95      4.76 o 
   7   1   7       85.31       70.47      2.53 o 
   8   1   7      114.15       99.07      3.02 o 
   9   1   7       13.94       13.32      1.58 o 
  10   1   7        2.10        3.71      1.32 o 
  11   1   7      125.47      109.92      3.39 o 
  12   1   7      123.44      115.94      3.57 o 
  13   1   7      170.13      161.79      5.14 o 
  14   1   7      239.83      222.97      4.89 o 
  15   1   7        2.08        5.40      1.66 o 
  16   1   7        0.11        0.52      1.36 o 
  17   1   7        9.92        9.46      1.83 o 
  18   1   7       72.21       73.50      3.43 o 
  19   1   7        9.07        9.82      1.96 o 
  20   1   7       44.35       33.78      3.03 o 
  21   1   7        2.23        2.77      2.12 o 
  22   1   7        9.99       12.38      2.73 o 
  23   1   7       79.68       75.12      4.69 o 
  24   1   7       54.37       47.32      3.76 o 
  25   1   7        8.60       11.61      2.94 o 
  26   1   7        1.42        4.12      2.95 o 
  27   1   7       32.64       32.39      4.84 o 
   0   2   7      114.49      150.79      4.48 o 
   1   2   7        0.04       -0.31      0.79 o 
   2   2   7      274.85      273.88      4.90 o 
   3   2   7      106.47      106.73      4.01 o 
   4   2   7       24.79       23.70      1.90 o 
   5   2   7       70.99       71.00      3.65 o 
   6   2   7      795.90      794.09      7.48 o 
   7   2   7        0.62        1.14      1.08 o 
   8   2   7      306.96      290.50      4.89 o 
   9   2   7      538.06      524.25      6.57 o 
  10   2   7       35.58       41.79      2.37 o 
  11   2   7      185.05      158.70      4.13 o 
  12   2   7     1088.96     1029.92      9.65 o 
  13   2   7       32.71       29.81      2.30 o 
  14   2   7       14.44       17.66      2.04 o 
  15   2   7      483.02      437.46      9.01 o 
  16   2   7       18.75       16.38      2.07 o 
  17   2   7        1.67        1.13      1.61 o 
  18   2   7       65.30       52.26      3.48 o 
  19   2   7        0.00        0.33      1.67 o 
  20   2   7        0.94        4.06      1.98 o 
  21   2   7        0.01       -1.23      1.63 o 
  22   2   7        6.39        8.41      2.25 o 
  23   2   7        9.68       11.16      2.41 o 
  24   2   7       38.82       43.93      3.74 o 
  25   2   7        0.00        2.07      1.95 o 
  26   2   7        0.25        0.73      1.94 o 
   1   3   7       78.61       81.52      2.28 o 
   2   3   7       36.64       33.55      1.64 o 
   3   3   7        8.05        6.26      1.05 o 
   4   3   7       95.94       98.56      2.76 o 
   5   3   7        5.75        6.77      1.19 o 
   6   3   7       28.17       32.16      2.05 o 
   7   3   7       54.75       54.15      2.31 o 
   8   3   7       22.86       23.62      1.78 o 
   9   3   7      346.23      350.85      6.97 o 
  10   3   7        5.91        5.89      1.35 o 
  11   3   7      352.05      341.63      6.35 o 
  12   3   7        0.36        0.36      1.11 o 
  13   3   7       17.31       10.91      1.62 o 
  14   3   7      129.19      129.80      4.05 o 
  15   3   7       23.64       28.12      2.66 o 
  16   3   7       26.63       18.38      2.80 o 
  17   3   7       60.99       53.83      3.98 o 
  18   3   7       57.76       57.95      4.10 o 
  19   3   7        2.42        1.54      1.91 o 
  20   3   7       23.42       15.93      2.89 o 
  21   3   7        0.05       -0.03      1.83 o 
  22   3   7        9.88       10.65      2.67 o 
  23   3   7        8.45        7.88      2.25 o 
  24   3   7        0.21       -0.31      1.66 o 
  25   3   7        0.10        1.08      1.97 o 
  26   3   7        0.06        3.04      2.03 o 
   0   4   7      241.57      261.79      6.75 o 
   1   4   7      167.07      164.86      4.61 o 
   2   4   7        0.38        0.92      0.92 o 
   3   4   7      159.77      129.96      2.92 o 
   4   4   7        4.40        5.84      1.14 o 
   5   4   7        0.06       -0.92      0.92 o 
   6   4   7        0.30        1.22      1.10 o 
   7   4   7      339.07      308.62      5.39 o 
   8   4   7      171.71      142.30      4.47 o 
   9   4   7       34.38       32.99      2.07 o 
  10   4   7        1.58        3.81      1.34 o 
  11   4   7        2.75        4.03      1.43 o 
  12   4   7       11.84       10.48      1.97 o 
  13   4   7       12.43       11.90      2.12 o 
  14   4   7        5.02        2.33      1.62 o 
  15   4   7       38.49       35.47      2.99 o 
  16   4   7       56.60       54.60      3.53 o 
  17   4   7       86.89       82.83      4.12 o 
  18   4   7       13.74        8.97      2.17 o 
  19   4   7       15.39       10.55      2.28 o 
  20   4   7       72.47       71.73      4.05 o 
  21   4   7        7.61        7.59      2.25 o 
  22   4   7        0.01       -1.35      1.68 o 
  23   4   7        7.18       10.55      2.46 o 
  24   4   7        0.72        1.00      1.91 o 
  25   4   7        0.53       -0.01      1.80 o 
   1   5   7      465.60      486.52      5.70 o 
   2   5   7      384.79      375.00      5.04 o 
   3   5   7      317.77      339.23      4.83 o 
   4   5   7      327.38      328.45      6.51 o 
   5   5   7       84.39       82.13      2.92 o 
   6   5   7      266.66      246.77      4.55 o 
   7   5   7      224.69      204.10      4.79 o 
   8   5   7       10.56       11.60      1.80 o 
   9   5   7        0.42       -0.77      1.67 o 
  10   5   7      105.19       86.38      3.73 o 
  11   5   7        0.25       -0.33      1.46 o 
  12   5   7       94.91       84.79      3.84 o 
  13   5   7      190.71      151.90      5.04 o 
  14   5   7       50.06       44.26      3.26 o 
  15   5   7       11.86        9.32      2.14 o 
  16   5   7        7.18       12.75      2.37 o 
  17   5   7        2.42        4.27      1.84 o 
  18   5   7       26.57       22.66      2.85 o 
  19   5   7        0.52        3.03      1.88 o 
  20   5   7       14.61       18.33      2.73 o 
  21   5   7       13.26        7.52      2.21 o 
  22   5   7       16.53       18.54      2.90 o 
  23   5   7       14.59       19.57      3.05 o 
  24   5   7        7.70       10.57      2.45 o 
   0   6   7     1481.05     1540.25     15.22 o 
   1   6   7      332.01      333.13      5.11 o 
   2   6   7      215.27      198.91      4.04 o 
   3   6   7       44.44       34.16      2.11 o 
   4   6   7        8.61        6.37      1.58 o 
   5   6   7      162.55      151.66      4.24 o 
   6   6   7      215.79      205.21      5.48 o 
   7   6   7       12.67       12.47      2.23 o 
   8   6   7        0.02        2.18      1.73 o 
   9   6   7       37.33       32.85      2.90 o 
  10   6   7       45.10       44.25      3.79 o 
  11   6   7       57.67       61.12      4.18 o 
  12   6   7        0.00       -0.26      1.62 o 
  13   6   7        8.10       10.73      2.14 o 
  14   6   7        0.53        0.67      1.65 o 
  15   6   7        2.60        5.93      2.07 o 
  16   6   7        0.02       -1.57      1.57 o 
  17   6   7        0.00        0.76      1.85 o 
  18   6   7        3.95        5.66      2.18 o 
  19   6   7        7.75       13.00      2.58 o 
  20   6   7        2.66        1.59      2.01 o 
  21   6   7        0.32        1.59      2.82 o 
  22   6   7        1.08        2.41      2.06 o 
   1   7   7      190.57      188.45      4.09 o 
   2   7   7       37.98       46.04      2.59 o 
   3   7   7       64.21       58.08      3.46 o 
   4   7   7       65.02       60.58      3.52 o 
   5   7   7        9.90        9.18      2.18 o 
   6   7   7       86.70       90.65      4.20 o 
   7   7   7      562.48      533.87      8.97 o 
   8   7   7       52.19       60.91      3.78 o 
   9   7   7        1.49        3.03      1.78 o 
  10   7   7       86.27       79.95      4.14 o 
  11   7   7        2.88        4.41      2.22 o 
  12   7   7        0.25        1.34      2.08 o 
  13   7   7        3.36        5.08      2.33 o 
  14   7   7       53.54       52.07      4.35 o 
  15   7   7       20.44       21.97      2.98 o 
  16   7   7       48.69       57.00      4.03 o 
  17   7   7       10.15        9.98      2.51 o 
  18   7   7        0.06        0.83      1.92 o 
  19   7   7       37.40       43.22      3.92 o 
  20   7   7        0.57        1.42      2.11 o 
   0   8   7        1.28        0.85      2.71 o 
   1   8   7       35.71       33.78      3.36 o 
   2   8   7        8.19        7.53      2.26 o 
   3   8   7       19.07       23.10      2.66 o 
   4   8   7        6.27        9.74      2.23 o 
   5   8   7       25.90       27.00      2.91 o 
   6   8   7        0.57       -1.07      1.60 o 
   7   8   7       32.26       29.34      3.07 o 
   8   8   7        3.56        5.95      2.05 o 
   9   8   7        6.49        5.21      2.09 o 
  10   8   7       49.00       60.32      4.04 o 
  11   8   7       28.73       41.87      3.57 o 
  12   8   7       21.20       26.25      3.56 o 
  13   8   7      135.65      128.74      6.13 o 
  14   8   7       11.21       10.57      2.85 o 
  15   8   7       14.25       15.93      3.20 o 
  16   8   7       67.69       68.60      5.19 o 
  17   8   7        1.95        1.90      2.52 o 
  18   8   7       12.75       13.37      3.27 o 
   1   9   7       11.83       18.05      2.98 o 
   2   9   7       35.64       39.20      5.65 o 
   3   9   7        0.52       -1.52      1.99 o 
   4   9   7        6.55       11.41      3.27 o 
   5   9   7        7.21        6.30      2.34 o 
   6   9   7        9.43       14.76      2.47 o 
   7   9   7        2.22        6.26      2.20 o 
   8   9   7        0.27        1.51      1.96 o 
   9   9   7       24.54       23.94      3.03 o 
  10   9   7        0.83        1.10      1.90 o 
  11   9   7        0.69        2.09      2.08 o 
  12   9   7        2.04        4.60      2.42 o 
  13   9   7       14.66       20.34      3.50 o 
  14   9   7        7.25        9.87      2.80 o 
   0  10   7       16.98       23.36      7.49 o 
   1  10   7        0.01       -0.81      2.66 o 
   2  10   7        4.96        9.40      3.16 o 
   3  10   7        0.47        4.81      2.80 o 
   4  10   7        0.22       -0.20      2.41 o 
   5  10   7        4.23       18.20      3.69 o 
   6  10   7        0.00        2.29      2.83 o 
   7  10   7        3.50       10.19      3.31 o 
   8  10   7        6.43       10.50      3.43 o 
   9  10   7       30.51       35.08      4.04 o 
  10  10   7        8.69        4.04      2.37 o 
   0   0   8      120.95      109.76      8.62 o 
   1   0   8      218.64      197.40      7.76 o 
   2   0   8      893.83      910.17     15.68 o 
   3   0   8      230.37      201.80      7.69 o 
   4   0   8      583.61      584.57     12.84 o 
   5   0   8     1264.33     1309.47     35.64 o 
   6   0   8      130.72      118.20      6.44 o 
   7   0   8       31.62       38.70      4.92 o 
   8   0   8      357.24      332.23     10.08 o 
   9   0   8       77.83       72.34      4.16 o 
  10   0   8       17.73       16.01      2.63 o 
  11   0   8      848.74      799.51     17.31 o 
  12   0   8      551.97      534.16     34.12 o 
  13   0   8      316.06      322.91      8.36 o 
  14   0   8      173.98      164.11      6.33 o 
  15   0   8       51.38       49.06      4.15 o 
  16   0   8      105.52       97.28      5.57 o 
  17   0   8       11.42       16.64      3.10 o 
  18   0   8        6.07        3.52      2.26 o 
  19   0   8       21.01       20.02      3.39 o 
  20   0   8        7.41        8.34      2.83 o 
  21   0   8       11.06        5.75      2.68 o 
  22   0   8        1.45        3.09      3.04 o 
  23   0   8       37.20       27.69      7.38 o 
  24   0   8      120.32      115.50     11.69 o 
  25   0   8       28.29       38.57      8.82 o 
   1   1   8       18.53       16.77      2.28 o 
   2   1   8       21.84       23.40      2.43 o 
   3   1   8      251.01      252.45      6.15 o 
   4   1   8       24.48       24.49      2.53 o 
   5   1   8        1.87        0.97      1.55 o 
   6   1   8       56.68       63.79      3.49 o 
   7   1   8        0.61        0.40      1.33 o 
   8   1   8      682.10      664.48      8.51 o 
   9   1   8      285.47      270.24      7.06 o 
  10   1   8        1.34        0.95      1.29 o 
  11   1   8       35.18       35.56      2.39 o 
  12   1   8       80.52       94.15      3.49 o 
  13   1   8       70.46       78.31      3.28 o 
  14   1   8        1.95        2.98      1.52 o 
  15   1   8       12.77       13.69      2.01 o 
  16   1   8        6.51        7.90      1.78 o 
  17   1   8       14.62       14.86      2.13 o 
  18   1   8       27.91       27.23      2.55 o 
  19   1   8        8.26        9.60      2.00 o 
  20   1   8        0.45        2.13      1.67 o 
  21   1   8        0.26        0.59      1.91 o 
  22   1   8       12.09       13.74      2.84 o 
  23   1   8        2.23        3.48      2.21 o 
  24   1   8        6.14        8.83      2.42 o 
  25   1   8        3.01        3.20      2.46 o 
   0   2   8        4.95        3.49      2.18 o 
   1   2   8       18.59       16.20      2.28 o 
   2   2   8       18.25       17.36      2.27 o 
   3   2   8        5.54        6.43      1.81 o 
   4   2   8      807.39      837.47     10.84 o 
   5   2   8       81.99       81.17      3.99 o 
   6   2   8        4.45        2.16      1.45 o 
   7   2   8      743.76      767.08      9.11 o 
   8   2   8      614.01      607.83      8.28 o 
   9   2   8       39.93       39.18      2.75 o 
  10   2   8       75.73       86.28      3.67 o 
  11   2   8        3.19        3.39      1.60 o 
  12   2   8       49.56       51.75      2.80 o 
  13   2   8        4.07        8.79      1.76 o 
  14   2   8       25.10       25.82      2.36 o 
  15   2   8        2.80        4.82      1.65 o 
  16   2   8       27.66       30.86      2.59 o 
  17   2   8       39.54       40.31      3.10 o 
  18   2   8        9.58       12.69      2.62 o 
  19   2   8        0.93        0.29      1.88 o 
  20   2   8        0.30       -1.64      1.64 o 
  21   2   8        2.13        1.38      1.85 o 
  22   2   8        9.96       14.41      2.64 o 
  23   2   8        0.14       -0.16      1.82 o 
  24   2   8        5.28        9.43      2.50 o 
  25   2   8        0.44       -0.86      1.85 o 
   1   3   8        1.08        1.55      1.19 o 
   2   3   8       87.49       82.63      3.08 o 
   3   3   8        2.54        6.01      1.46 o 
   4   3   8      114.84      110.37      3.45 o 
   5   3   8        8.88       10.54      1.66 o 
   6   3   8      154.87      136.99      3.85 o 
   7   3   8       52.16       45.16      2.54 o 
   8   3   8      252.45      242.39      5.06 o 
   9   3   8       93.56       79.46      3.21 o 
  10   3   8      220.47      197.38      5.12 o 
  11   3   8      166.56      166.70      4.86 o 
  12   3   8       67.74       68.31      3.38 o 
  13   3   8       22.00       24.65      2.33 o 
  14   3   8       44.25       45.48      3.20 o 
  15   3   8        3.07       -0.10      1.58 o 
  16   3   8       37.25       41.41      3.25 o 
  17   3   8        4.47        2.60      1.75 o 
  18   3   8        5.31        5.80      1.95 o 
  19   3   8       39.63       43.09      3.42 o 
  20   3   8        0.10        0.01      1.69 o 
  21   3   8        2.93        5.28      2.09 o 
  22   3   8        0.81        0.98      1.84 o 
  23   3   8        0.05        0.82      1.75 o 
  24   3   8        1.33        1.87      1.96 o 
   0   4   8        0.30        0.86      1.85 o 
   1   4   8        2.03        2.61      1.38 o 
   2   4   8       50.05       51.71      2.46 o 
   3   4   8        4.35        3.54      1.29 o 
   4   4   8       64.47       67.45      2.95 o 
   5   4   8        1.80        2.80      1.40 o 
   6   4   8        1.06        1.76      1.36 o 
   7   4   8        0.53       -0.37      1.28 o 
   8   4   8       30.60       25.41      2.23 o 
   9   4   8       14.79       16.13      1.97 o 
  10   4   8       17.70       22.31      2.22 o 
  11   4   8       40.11       38.77      2.94 o 
  12   4   8        0.50        0.45      1.88 o 
  13   4   8        5.93        1.48      1.96 o 
  14   4   8       36.68       30.74      3.38 o 
  15   4   8        0.17       -0.10      1.80 o 
  16   4   8       11.73       11.02      2.60 o 
  17   4   8       40.25       36.69      3.24 o 
  18   4   8       18.37       16.17      2.56 o 
  19   4   8        4.43        6.78      2.11 o 
  20   4   8        2.41        0.66      1.74 o 
  21   4   8        3.24        3.48      1.97 o 
  22   4   8        5.45        4.07      1.99 o 
  23   4   8       12.47       11.21      2.57 o 
   1   5   8       74.85       77.16      3.01 o 
   2   5   8       63.32       57.75      2.73 o 
   3   5   8      416.14      403.20      6.52 o 
   4   5   8      286.20      307.58      5.81 o 
   5   5   8        4.14        2.44      1.57 o 
   6   5   8       41.37       50.12      2.86 o 
   7   5   8        1.26        2.21      1.50 o 
   8   5   8        5.11        7.45      1.94 o 
   9   5   8        4.52        4.96      2.14 o 
  10   5   8        2.31        0.13      1.83 o 
  11   5   8        6.24        5.10      2.23 o 
  12   5   8        1.32        0.83      1.71 o 
  13   5   8        8.23        7.07      2.33 o 
  14   5   8        0.19        0.99      1.91 o 
  15   5   8        0.91        2.83      2.08 o 
  16   5   8        1.88        0.92      2.18 o 
  17   5   8        7.67        8.50      2.66 o 
  18   5   8        0.25        1.90      2.26 o 
  19   5   8        1.97       -1.47      2.01 o 
  20   5   8        0.17        2.09      1.93 o 
  21   5   8        1.58        0.64      1.93 o 
  22   5   8        7.54        9.38      2.35 o 
   0   6   8      137.00      154.46      5.38 o 
   1   6   8       95.64      102.49      3.25 o 
   2   6   8      132.04      130.93      4.14 o 
   3   6   8      174.93      174.88      4.68 o 
   4   6   8       15.20       19.22      2.21 o 
   5   6   8        0.46        1.19      1.73 o 
   6   6   8       28.25       27.56      3.14 o 
   7   6   8        0.01        1.10      2.05 o 
   8   6   8      117.58      111.23      5.10 o 
   9   6   8       60.24       68.47      4.40 o 
  10   6   8        2.08        3.63      2.09 o 
  11   6   8       33.86       25.94      3.27 o 
  12   6   8        3.99        4.42      2.20 o 
  13   6   8       33.38       26.47      3.44 o 
  14   6   8       55.83       56.87      4.41 o 
  15   6   8        3.81        2.32      2.27 o 
  16   6   8        5.89        3.86      2.42 o 
  17   6   8       54.65       57.39      4.66 o 
  18   6   8        1.52        3.99      2.47 o 
  19   6   8        4.93        9.58      2.81 o 
  20   6   8       33.94       38.03      4.35 o 
   1   7   8       17.80       22.12      2.14 o 
   2   7   8        4.08        2.60      1.60 o 
   3   7   8       46.42       38.72      3.11 o 
   4   7   8        9.59       11.65      2.58 o 
   5   7   8        8.24        8.81      2.39 o 
   6   7   8       16.82       14.36      2.76 o 
   7   7   8        3.40        4.14      2.27 o 
   8   7   8       51.44       44.25      3.90 o 
   9   7   8        8.33       10.40      2.66 o 
  10   7   8        7.81       10.29      2.67 o 
  11   7   8        1.00        1.32      2.16 o 
  12   7   8       52.33       57.34      4.49 o 
  13   7   8       80.19       81.91      5.14 o 
  14   7   8        5.10        9.53      2.74 o 
  15   7   8        9.75       13.83      2.95 o 
  16   7   8        2.94        5.54      2.61 o 
  17   7   8        6.13       12.18      3.13 o 
  18   7   8        0.12        1.42      2.43 o 
   0   8   8       27.44       36.29      4.93 o 
   1   8   8       12.39       12.56      2.99 o 
   2   8   8        0.22       -1.36      1.70 o 
   3   8   8        0.30       -0.84      1.63 o 
   4   8   8        3.16        3.51      1.91 o 
   5   8   8        7.09        9.34      2.49 o 
   6   8   8        3.49        4.71      2.20 o 
   7   8   8       28.04       35.72      3.69 o 
   8   8   8        6.71       11.74      2.81 o 
   9   8   8        0.66        3.42      2.20 o 
  10   8   8        1.10        2.79      2.18 o 
  11   8   8        0.64        1.15      2.15 o 
  12   8   8       10.44       11.65      2.92 o 
  13   8   8        8.69       18.31      3.26 o 
  14   8   8       17.94       18.13      3.40 o 
  15   8   8        0.03        2.64      2.28 o 
  16   8   8        6.02       15.22      4.34 o 
   1   9   8       24.10       28.39      4.02 o 
   2   9   8        5.30        8.65      3.02 o 
   3   9   8        0.98        5.04      2.71 o 
   4   9   8        0.27       -0.39      2.36 o 
   5   9   8        3.64        3.55      2.55 o 
   6   9   8        3.08        8.56      2.83 o 
   7   9   8        8.33       14.47      2.95 o 
   8   9   8       10.44       20.57      3.21 o 
   9   9   8        9.44       12.40      2.94 o 
  10   9   8        8.35       11.02      2.86 o 
  11   9   8        0.06        3.19      2.32 o 
  12   9   8        1.42        1.70      2.28 o 
   0  10   8       13.62       19.49      7.18 o 
   1  10   8       45.28       72.45      9.03 o 
   2  10   8        0.34        1.42      3.29 o 
   3  10   8       12.94       17.77      3.79 o 
   4  10   8       20.14       26.53      4.38 o 
   5  10   8       29.63       27.90      8.21 o 
   1   1   9      122.92      115.23      4.76 o 
   2   1   9       84.80       81.72      4.20 o 
   3   1   9      103.66       96.85      4.46 o 
   4   1   9       45.22       42.27      3.32 o 
   5   1   9        3.73        7.21      2.12 o 
   6   1   9       26.94       29.32      3.02 o 
   7   1   9      216.23      217.02      6.31 o 
   8   1   9        1.43        1.73      1.79 o 
   9   1   9       57.61       56.23      3.79 o 
  10   1   9       29.80       24.70      2.95 o 
  11   1   9       61.57       63.43      3.97 o 
  12   1   9        4.95        3.91      1.97 o 
  13   1   9       39.30       36.75      3.41 o 
  14   1   9       14.98       16.76      2.72 o 
  15   1   9       10.00        5.01      1.84 o 
  16   1   9       23.56       20.44      2.56 o 
  17   1   9        7.40        5.24      1.87 o 
  18   1   9       10.66       15.67      2.40 o 
  19   1   9        5.78        7.22      2.26 o 
  20   1   9       11.18       14.82      2.50 o 
  21   1   9       44.19       49.55      4.28 o 
  22   1   9        3.66        5.57      2.43 o 
  23   1   9       13.52       16.86      3.17 o 
   0   2   9      474.24      465.44     12.41 o 
   1   2   9        0.88        0.98      1.83 o 
   2   2   9      308.60      291.66      7.10 o 
   3   2   9      233.10      213.28      6.17 o 
   4   2   9       13.89       11.63      2.40 o 
   5   2   9      205.39      184.23      5.92 o 
   6   2   9      609.79      609.49     10.37 o 
   7   2   9       84.04       76.54      4.25 o 
   8   2   9        1.02        3.79      1.90 o 
   9   2   9      244.61      228.74      6.59 o 
  10   2   9       62.14       52.60      3.76 o 
  11   2   9        9.49       13.60      2.56 o 
  12   2   9      136.38      116.19      5.04 o 
  13   2   9       11.37       11.05      2.15 o 
  14   2   9        8.29       11.19      2.13 o 
  15   2   9        9.47        5.24      1.82 o 
  16   2   9       20.18       26.91      2.78 o 
  17   2   9        3.96        4.20      2.10 o 
  18   2   9       70.66       73.98      5.39 o 
  19   2   9        1.90        3.50      2.18 o 
  20   2   9        7.77        6.26      2.54 o 
  21   2   9        0.53       -1.69      2.00 o 
  22   2   9       13.97       20.71      3.38 o 
  23   2   9        2.58        4.83      2.21 o 
   1   3   9        1.45        0.42      1.35 o 
   2   3   9       36.79       31.57      2.38 o 
   3   3   9       17.68       17.69      2.38 o 
   4   3   9       40.40       48.30      3.11 o 
   5   3   9       46.57       42.21      3.04 o 
   6   3   9       18.93       14.53      2.23 o 
   7   3   9        4.43        3.18      1.69 o 
   8   3   9       81.93       76.73      3.78 o 
   9   3   9       44.21       52.41      3.35 o 
  10   3   9       27.39       25.31      2.61 o 
  11   3   9       34.05       36.61      3.01 o 
  12   3   9       31.78       25.21      2.47 o 
  13   3   9        2.61        3.83      1.64 o 
  14   3   9       35.00       26.92      2.81 o 
  15   3   9        4.16        6.30      2.20 o 
  16   3   9       11.54       11.05      2.68 o 
  17   3   9       79.34       74.81      4.71 o 
  18   3   9        0.25        0.00      1.95 o 
  19   3   9        5.96       10.04      2.66 o 
  20   3   9        1.11        0.72      2.22 o 
  21   3   9        0.81        1.85      2.18 o 
  22   3   9        0.78        1.90      2.19 o 
   0   4   9       37.27       42.30      3.82 o 
   1   4   9      232.98      208.19      4.88 o 
   2   4   9      111.19      104.37      4.15 o 
   3   4   9       28.73       29.56      2.71 o 
   4   4   9        2.50        4.27      1.79 o 
   5   4   9       16.09       13.27      2.21 o 
   6   4   9        0.89        2.01      1.64 o 
   7   4   9        3.20        1.01      1.57 o 
   8   4   9       15.78       12.29      2.21 o 
   9   4   9       20.26       16.83      2.41 o 
  10   4   9      150.82      149.50      5.16 o 
  11   4   9       75.66       70.67      3.77 o 
  12   4   9        0.18        2.13      1.98 o 
  13   4   9        8.91        6.61      2.32 o 
  14   4   9       25.57       26.06      3.30 o 
  15   4   9        3.45        7.00      2.29 o 
  16   4   9        8.11        4.24      2.33 o 
  17   4   9       17.00       21.47      3.25 o 
  18   4   9        8.55       10.14      2.71 o 
  19   4   9        0.51       -1.14      2.01 o 
  20   4   9        1.80        3.04      2.37 o 
  21   4   9        5.18        7.64      2.78 o 
   1   5   9      116.41      108.88      3.92 o 
   2   5   9      137.27      147.07      4.89 o 
   3   5   9        0.24        1.61      1.71 o 
   4   5   9        4.04        7.19      1.93 o 
   5   5   9      321.98      311.88      6.87 o 
   6   5   9        7.81       15.77      2.42 o 
   7   5   9       56.55       57.77      4.04 o 
   8   5   9      247.70      233.25      7.45 o 
   9   5   9        4.81       10.41      2.46 o 
  10   5   9        9.07       10.21      2.49 o 
  11   5   9       41.77       47.27      3.94 o 
  12   5   9        4.10        3.51      2.04 o 
  13   5   9        0.47       -0.58      1.93 o 
  14   5   9       16.29       21.66      3.23 o 
  15   5   9        5.00        7.03      2.46 o 
  16   5   9       72.60       72.07      4.95 o 
  17   5   9       11.34       11.88      3.16 o 
  18   5   9       11.86       14.31      3.14 o 
  19   5   9        1.12        3.32      2.51 o 
  20   5   9       19.45       24.14      3.65 o 
   0   6   9      117.28      112.68      5.79 o 
   1   6   9        0.04        0.79      1.70 o 
   2   6   9        3.61        4.37      1.90 o 
   3   6   9       14.34       11.61      2.28 o 
   4   6   9      218.35      217.06      6.74 o 
   5   6   9       20.69       17.54      2.83 o 
   6   6   9       64.64       57.44      4.93 o 
   7   6   9       73.52       75.76      4.50 o 
   8   6   9        0.76        3.11      2.16 o 
   9   6   9       31.89       41.89      3.83 o 
  10   6   9        3.56        6.19      2.30 o 
  11   6   9        0.84       -1.88      1.88 o 
  12   6   9        1.82        2.67      2.24 o 
  13   6   9       24.71       28.29      3.58 o 
  14   6   9        3.05        0.37      2.16 o 
  15   6   9        1.56        1.40      2.51 o 
  16   6   9        0.06        1.66      2.28 o 
  17   6   9       10.30       16.22      3.25 o 
  18   6   9        2.50        0.53      2.40 o 
   1   7   9        1.59        4.38      1.95 o 
   2   7   9       31.74       41.01      4.25 o 
   3   7   9        1.01        2.60      2.24 o 
   4   7   9       85.40       87.47      5.53 o 
   5   7   9        7.50       11.64      3.06 o 
   6   7   9        3.29        2.40      2.14 o 
   7   7   9        0.27       -1.32      1.89 o 
   8   7   9        5.22        2.22      2.09 o 
   9   7   9        1.84       -1.92      1.92 o 
  10   7   9       19.14       19.00      3.17 o 
  11   7   9        2.53        0.36      2.08 o 
  12   7   9        8.59        6.49      2.57 o 
  13   7   9      144.68      157.65      6.74 o 
  14   7   9        0.16        1.00      2.28 o 
  15   7   9        3.44        7.23      2.96 o 
  16   7   9        4.33        7.12      2.58 o 
   2   8   9        9.98       15.32      3.79 o 
   3   8   9        0.68        5.98      4.00 o 
   4   8   9       18.96       25.92      3.82 o 
   5   8   9        0.36       -1.26      1.92 o 
   6   8   9       12.50       16.20      3.00 o 
   7   8   9        3.69        1.38      2.04 o 
   8   8   9        0.59        1.48      2.16 o 
   9   8   9        1.39        3.41      2.26 o 
  10   8   9        1.13        2.29      2.24 o 
  11   8   9        0.73        2.31      2.25 o 
  12   8   9       13.14       14.25      2.99 o 
  13   8   9        0.17        1.31      3.61 o 
   3   9   9       16.87       37.13      7.80 o 
   4   9   9        1.83        4.31      4.51 o 
   5   9   9        0.00        1.79      3.12 o 
   6   9   9        0.25        0.05      2.55 o 
   7   9   9        5.69        7.42      2.59 o 
   0   0  10      760.97      762.79     23.40 o 
   1   0  10       42.82       47.71      5.37 o 
   2   0  10      398.43      406.61     12.33 o 
   3   0  10       47.61       49.88      6.15 o 
   4   0  10      470.13      467.10     13.27 o 
   5   0  10       21.77       17.49      3.91 o 
   6   0  10      437.14      497.75     13.71 o 
   7   0  10       85.73       87.15      6.67 o 
   8   0  10      394.41      377.90     12.19 o 
   9   0  10        0.64        0.13      2.45 o 
  10   0  10       28.92       28.83      4.71 o 
  11   0  10       47.04       56.89      5.80 o 
  12   0  10        4.75        9.68      3.24 o 
  13   0  10       33.92       43.05      5.36 o 
  14   0  10       52.40       43.12      5.44 o 
  15   0  10       12.15       13.26      4.41 o 
  16   0  10       35.41       42.54      5.51 o 
  17   0  10       20.12       29.45      4.93 o 
  18   0  10        0.24        2.45      2.83 o 
  19   0  10        9.83       17.80      5.54 o 
  20   0  10       20.58       28.01      4.99 o 
  21   0  10       14.78        6.97      4.51 o 
   1   1  10       36.38       36.09      3.43 o 
   2   1  10       69.42       77.40      4.40 o 
   3   1  10      210.14      188.15      6.13 o 
   4   1  10        9.53        7.48      2.27 o 
   5   1  10       13.40       17.05      2.77 o 
   6   1  10        6.32        5.03      2.16 o 
   7   1  10        0.07       -1.61      1.61 o 
   8   1  10       53.99       62.37      4.22 o 
   9   1  10        8.31        5.28      2.15 o 
  10   1  10        5.26        3.72      2.07 o 
  11   1  10        0.59        1.11      1.84 o 
  12   1  10       26.68       25.90      3.19 o 
  13   1  10        0.52        2.31      1.97 o 
  14   1  10        7.14        6.72      2.27 o 
  15   1  10        0.00       -0.49      1.79 o 
  16   1  10       25.43       38.19      3.73 o 
  17   1  10        2.17        1.71      1.93 o 
  18   1  10        6.50       14.19      2.87 o 
  19   1  10        3.54        4.44      2.56 o 
  20   1  10        1.14        4.23      3.24 o 
  21   1  10       14.30       18.70      4.32 o 
   0   2  10       17.03       21.44      4.42 o 
   1   2  10      509.01      516.63      9.87 o 
   2   2  10        0.12        2.41      2.17 o 
   3   2  10       28.74       30.55      3.33 o 
   4   2  10       64.23       65.85      4.14 o 
   5   2  10       25.38       27.94      3.20 o 
   6   2  10        4.57        5.05      2.25 o 
   7   2  10       15.94       17.10      2.81 o 
   8   2  10       15.98       11.96      2.49 o 
   9   2  10        1.97        3.94      2.04 o 
  10   2  10        7.32        8.95      2.42 o 
  11   2  10       28.28       28.30      3.26 o 
  12   2  10        5.45        7.51      2.19 o 
  13   2  10        0.43        1.66      1.89 o 
  14   2  10        2.68        3.92      2.14 o 
  15   2  10       15.10       17.47      2.92 o 
  16   2  10       29.78       33.04      4.30 o 
  17   2  10        8.01        7.57      2.86 o 
  18   2  10        0.08        4.98      4.31 o 
  19   2  10        0.18        1.41      2.59 o 
  20   2  10       18.56       21.26      3.93 o 
  21   2  10        8.42        7.31      3.13 o 
   1   3  10       58.41       58.81      3.17 o 
   2   3  10        2.96        3.98      1.94 o 
   3   3  10      369.29      344.32      7.28 o 
   4   3  10       17.95       14.20      2.36 o 
   5   3  10       34.28       36.05      3.14 o 
   6   3  10       18.49       21.41      2.65 o 
   7   3  10        1.43        1.31      1.70 o 
   8   3  10       42.32       37.58      3.19 o 
   9   3  10        0.28        0.55      1.65 o 
  10   3  10        4.82        2.91      1.86 o 
  11   3  10        3.60        6.47      1.95 o 
  12   3  10       16.97       16.62      2.58 o 
  13   3  10       19.60       21.73      3.14 o 
  14   3  10        0.00       -0.14      1.71 o 
  15   3  10       19.02       20.12      3.76 o 
  16   3  10        5.41        3.40      2.77 o 
  17   3  10        8.07        6.97      2.94 o 
  18   3  10        0.05       -0.65      2.38 o 
  19   3  10        2.93        0.41      2.40 o 
  20   3  10        0.00        1.39      2.73 o 
   0   4  10        1.21        1.46      2.05 o 
   1   4  10        2.10       -0.13      1.61 o 
   2   4  10       10.71       12.09      2.30 o 
   3   4  10        6.05        9.74      2.23 o 
   4   4  10        3.55        1.66      1.69 o 
   5   4  10        3.27        3.03      1.81 o 
   6   4  10        6.20        8.17      2.18 o 
   7   4  10        5.54        5.63      1.98 o 
   8   4  10        6.04        4.90      1.98 o 
   9   4  10        9.55        7.91      2.04 o 
  10   4  10       36.01       44.68      3.94 o 
  11   4  10        0.81       -0.35      1.89 o 
  12   4  10        0.40       -2.07      2.20 o 
  13   4  10        6.73        6.33      2.79 o 
  14   4  10        1.21        0.92      2.26 o 
  15   4  10        2.95        5.01      2.82 o 
  16   4  10        0.00       -2.23      2.23 o 
  17   4  10       14.80       13.88      3.55 o 
  18   4  10        1.98        2.64      2.59 o 
  19   4  10        0.27        2.20      2.74 o 
   1   5  10        1.25        2.10      1.75 o 
   2   5  10        0.39       -0.77      1.59 o 
   3   5  10       31.63       27.49      2.94 o 
   4   5  10        9.59       11.21      2.30 o 
   5   5  10        1.67        2.20      1.83 o 
   6   5  10       22.52       22.46      2.81 o 
   7   5  10       29.04       35.34      3.59 o 
   8   5  10        1.05        3.93      2.11 o 
   9   5  10       52.20       45.66      4.80 o 
  10   5  10       90.40       82.22      5.68 o 
  11   5  10        4.10        3.61      2.65 o 
  12   5  10        7.28       10.58      3.25 o 
  13   5  10       11.42       15.57      3.58 o 
  14   5  10        0.06        0.47      3.69 o 
  15   5  10       10.66       11.76      3.50 o 
  16   5  10        1.30       -0.60      2.43 o 
  17   5  10        1.80        1.70      2.54 o 
   0   6  10        0.74        2.07      4.00 o 
   1   6  10       20.39       21.92      3.13 o 
   2   6  10        4.82        5.24      1.96 o 
   3   6  10        2.62        3.39      1.83 o 
   4   6  10        2.37        1.10      1.97 o 
   5   6  10        0.11        0.80      2.36 o 
   6   6  10       33.56       30.71      4.53 o 
   7   6  10        0.57        5.09      2.63 o 
   8   6  10       53.20       65.61      5.48 o 
   9   6  10        0.25        2.03      2.63 o 
  10   6  10        1.24        2.66      2.76 o 
  11   6  10        3.08        1.52      2.50 o 
  12   6  10        0.16        1.30      2.62 o 
  13   6  10        4.27       13.87      3.70 o 
  14   6  10       81.51      105.95      6.69 o 
  15   6  10        0.28        1.62      2.71 o 
   1   7  10       12.47       14.51      3.20 o 
   2   7  10        8.58       12.34      3.84 o 
   3   7  10        4.39        2.95      2.45 o 
   4   7  10        4.21        2.94      2.51 o 
   5   7  10        2.25        1.92      2.43 o 
   6   7  10        1.67        2.19      2.62 o 
   7   7  10        2.82        4.81      2.65 o 
   8   7  10        0.00       -1.30      2.19 o 
   9   7  10        0.03        2.04      2.50 o 
  10   7  10        7.03        9.25      3.49 o 
  11   7  10       22.24       30.93      4.62 o 
  12   7  10       16.51       29.46      4.66 o 
  13   7  10        0.70        1.04      2.58 o 
   2   8  10        2.54        6.77      3.90 o 
   3   8  10        0.02        5.54      4.10 o 
   4   8  10        0.11        4.43      2.42 o 
   5   8  10        0.34        1.71      2.42 o 
   6   8  10        0.13       -0.35      2.38 o 
   7   8  10       12.06       11.02      5.02 o 
   8   8  10        0.66        4.23      2.88 o 
   1   1  11       21.06       15.51      2.79 o 
   2   1  11        4.35        5.63      2.29 o 
   3   1  11       32.88       27.76      3.38 o 
   4   1  11       23.37       22.62      3.25 o 
   5   1  11       33.57       31.10      3.48 o 
   6   1  11       63.06       66.21      4.49 o 
   7   1  11       24.44       26.23      3.38 o 
   8   1  11       20.78       22.88      3.25 o 
   9   1  11        9.41        6.08      2.26 o 
  10   1  11       14.94       16.33      2.93 o 
  11   1  11        2.80        2.54      2.14 o 
  12   1  11        0.01        0.83      1.98 o 
  13   1  11        1.34        1.34      2.12 o 
  14   1  11       90.84       97.05      5.30 o 
  15   1  11       20.62       23.34      3.40 o 
  16   1  11        0.00       -0.30      1.89 o 
  17   1  11        0.37        0.80      2.26 o 
  18   1  11        0.44        0.18      2.26 o 
  19   1  11        5.99       13.40      3.90 o 
   0   2  11      699.81      727.37     23.40 o 
   1   2  11        6.16       10.15      2.60 o 
   2   2  11       28.27       24.79      3.32 o 
   3   2  11       23.24       22.06      3.20 o 
   4   2  11      182.10      163.75      6.28 o 
   5   2  11        6.95       10.13      2.63 o 
   6   2  11      141.83      141.38      5.87 o 
   7   2  11       10.66        7.97      2.46 o 
   8   2  11        0.03        0.96      1.94 o 
   9   2  11       15.64       21.59      3.15 o 
  10   2  11        1.16        1.81      1.97 o 
  11   2  11       28.52       39.29      3.88 o 
  12   2  11       37.47       38.83      3.91 o 
  13   2  11        2.61        2.14      2.05 o 
  14   2  11       11.20       14.69      2.87 o 
  15   2  11        2.56        1.95      1.95 o 
  16   2  11       10.10       14.46      3.35 o 
  17   2  11        3.90        7.27      3.84 o 
  18   2  11        3.30        3.92      2.92 o 
   1   3  11       36.73       34.93      3.21 o 
   2   3  11        0.01       -1.50      1.71 o 
   3   3  11        0.94        1.00      1.71 o 
   4   3  11        2.99        4.09      2.00 o 
   5   3  11       42.93       36.84      3.35 o 
   6   3  11        1.18       -0.09      1.67 o 
   7   3  11        3.52        2.78      1.83 o 
   8   3  11        8.44       13.54      2.52 o 
   9   3  11        0.86       -0.68      1.72 o 
  10   3  11       28.35       31.16      3.19 o 
  11   3  11       13.45       15.29      2.47 o 
  12   3  11        1.81        1.26      2.07 o 
  13   3  11        4.60        4.54      2.31 o 
  14   3  11        0.07       -1.39      2.28 o 
  15   3  11        0.32        0.79      2.52 o 
  16   3  11        1.14        0.37      2.41 o 
  17   3  11        0.05        1.15      2.64 o 
   0   4  11       25.66       19.24      4.26 o 
   1   4  11        3.16        3.53      2.25 o 
   2   4  11        0.06       -1.55      1.55 o 
   3   4  11       11.12       15.11      2.54 o 
   4   4  11      141.52      138.17      5.22 o 
   5   4  11        1.32        2.24      1.89 o 
   6   4  11       12.02       10.84      2.36 o 
   7   4  11        8.16        3.06      1.88 o 
   8   4  11       13.33       18.39      2.67 o 
   9   4  11        1.08        3.43      1.94 o 
  10   4  11        8.51       10.24      2.73 o 
  11   4  11        6.45        6.54      3.92 o 
  12   4  11       22.50       25.34      4.13 o 
  13   4  11        0.62        1.52      2.72 o 
  14   4  11        3.86        9.84      3.24 o 
  15   4  11        1.03        1.20      2.44 o 
  16   4  11       25.64       36.67      4.80 o 
   1   5  11       57.16       56.65      4.41 o 
   2   5  11        0.33        1.45      2.10 o 
   3   5  11       16.59       14.90      2.60 o 
   4   5  11       14.20       19.41      2.75 o 
   5   5  11       42.70       42.78      3.49 o 
   6   5  11        0.01        0.43      1.79 o 
   7   5  11        0.13        1.89      2.14 o 
   8   5  11       13.74       22.44      3.89 o 
   9   5  11        4.60        5.58      3.06 o 
  10   5  11        0.01        1.25      2.59 o 
  11   5  11      125.14      125.70      7.12 o 
  12   5  11        3.41        6.13      3.11 o 
  13   5  11        8.61        6.77      2.98 o 
  14   5  11        0.44        4.32      2.66 o 
   0   6  11        1.21        1.05      2.80 o 
   1   6  11        0.03       -0.35      1.92 o 
   2   6  11       10.60       12.76      2.72 o 
   3   6  11        9.40       14.99      3.33 o 
   4   6  11       10.56       13.05      2.85 o 
   5   6  11        5.12       12.62      3.36 o 
   6   6  11        0.01       -0.51      2.23 o 
   7   6  11       16.29       17.91      3.84 o 
   8   6  11        0.19        1.74      2.62 o 
   9   6  11       16.89       15.63      3.64 o 
  10   6  11       26.60       27.12      4.39 o 
  11   6  11       10.50       15.45      3.60 o 
  12   6  11        9.21       11.05      3.47 o 
   1   7  11        0.20        2.87      2.36 o 
   2   7  11        5.95       10.86      3.79 o 
   3   7  11        0.58        4.21      5.44 o 
   4   7  11        6.54        8.31      3.65 o 
   5   7  11        1.60        1.65      2.58 o 
   6   7  11        7.96       14.72      3.47 o 
   7   7  11       10.09       12.32      3.31 o 
   8   7  11       33.89       44.92      6.87 o 
   0   0  12      130.67      123.09     11.49 o 
   1   0  12        0.64        3.87      3.33 o 
   2   0  12      107.09       99.30      8.51 o 
   3   0  12        0.67       -1.31      2.54 o 
   4   0  12       33.19       26.74      5.00 o 
   5   0  12       23.55       20.03      4.47 o 
   6   0  12       62.58       57.81      6.44 o 
   7   0  12       63.78       74.47      7.28 o 
   8   0  12        9.63        9.32      3.70 o 
   9   0  12       74.96       77.35      7.11 o 
  10   0  12       14.40       21.78      4.79 o 
  11   0  12       18.26       22.87      5.00 o 
  12   0  12       15.78       22.41      4.91 o 
  13   0  12       33.60       34.16      5.66 o 
  14   0  12        0.02        2.97      3.19 o 
  15   0  12       36.20       38.81      5.87 o 
  16   0  12        2.39        7.38      3.83 o 
   1   1  12        0.25        0.88      2.12 o 
   2   1  12       27.04       28.48      3.67 o 
   3   1  12       30.86       33.91      3.78 o 
   4   1  12       27.41       31.19      3.70 o 
   5   1  12        1.31        0.67      2.00 o 
   6   1  12        1.86        5.65      2.42 o 
   7   1  12        1.81        4.86      2.29 o 
   8   1  12        1.77        0.64      2.04 o 
   9   1  12        1.89        1.29      2.06 o 
  10   1  12       28.45       39.70      4.12 o 
  11   1  12        0.18        0.60      2.17 o 
  12   1  12        0.26        1.15      2.15 o 
  13   1  12        0.73        3.14      2.29 o 
  14   1  12       14.70       14.60      3.12 o 
  15   1  12        2.51        4.91      2.39 o 
   0   2  12       23.65       35.55      5.57 o 
   1   2  12       18.55       20.23      3.31 o 
   2   2  12        0.19       -0.65      2.07 o 
   3   2  12        5.37        8.91      2.65 o 
   4   2  12       15.71       14.11      3.00 o 
   5   2  12       11.38       11.05      2.80 o 
   6   2  12        1.28        1.53      2.31 o 
   7   2  12       21.05       23.06      3.41 o 
   8   2  12       29.63       25.36      3.54 o 
   9   2  12       19.66       19.60      3.33 o 
  10   2  12        0.46       -1.91      1.91 o 
  11   2  12        5.88        7.78      2.69 o 
  12   2  12        2.72        4.86      2.57 o 
  13   2  12        1.63        2.05      2.19 o 
  14   2  12       18.43       24.27      3.64 o 
  15   2  12        6.71        7.41      2.91 o 
   1   3  12       10.55        9.24      2.54 o 
   2   3  12        5.13        4.85      2.39 o 
   3   3  12       40.80       38.76      3.52 o 
   4   3  12        0.49        1.59      1.88 o 
   5   3  12       24.20       24.05      3.07 o 
   6   3  12       14.90       17.65      2.78 o 
   7   3  12       15.65       18.48      2.90 o 
   8   3  12       37.64       45.24      3.83 o 
   9   3  12        8.96        7.86      2.39 o 
  10   3  12        2.40        2.39      1.96 o 
  11   3  12       11.29       15.16      2.77 o 
  12   3  12        2.33       -0.78      2.18 o 
  13   3  12        0.89       -0.56      2.58 o 
  14   3  12        0.73       -0.41      2.23 o 
   0   4  12        1.45        0.88      3.04 o 
   1   4  12        0.09       -0.57      2.44 o 
   2   4  12        0.50       -0.24      1.99 o 
   3   4  12        1.37        2.45      2.22 o 
   4   4  12       12.67       12.14      2.57 o 
   5   4  12        0.32       -0.13      1.78 o 
   6   4  12        0.00       -1.68      1.73 o 
   7   4  12        0.31        3.17      1.97 o 
   8   4  12        2.76        2.29      2.03 o 
   9   4  12        0.54        0.62      2.09 o 
  10   4  12       11.62       12.03      2.84 o 
  11   4  12        1.13        2.46      2.42 o 
  12   4  12        2.76        4.17      2.86 o 
   1   5  12        0.81       -1.81      1.91 o 
   2   5  12        0.05        0.99      1.99 o 
   3   5  12        0.08        0.48      2.06 o 
   4   5  12        4.23        7.09      2.55 o 
   5   5  12        1.53        2.29      2.05 o 
   6   5  12        3.68        4.08      2.81 o 
   7   5  12        0.94        4.09      2.23 o 
   8   5  12        3.66        7.56      2.90 o 
   9   5  12       12.83       11.44      3.55 o 
  10   5  12        0.02        3.59      3.48 o 
   0   6  12        1.72        4.39      3.30 o 
   1   6  12        5.10        5.54      2.50 o 
   2   6  12        9.65       15.54      3.12 o 
   3   6  12        4.85       12.24      3.23 o 
   4   6  12        0.01        4.56      2.56 o 
   5   6  12        3.70       10.40      3.99 o 
   1   1  13       11.33       10.29      2.86 o 
   2   1  13       10.90       11.32      2.91 o 
   3   1  13        2.96        1.20      2.16 o 
   4   1  13        4.86        5.66      2.60 o 
   5   1  13        1.33        1.93      2.34 o 
   6   1  13        0.48        0.07      2.19 o 
   7   1  13        0.77        2.37      2.30 o 
   8   1  13       33.74       35.47      4.15 o 
   9   1  13        7.41        7.04      2.69 o 
  10   1  13       13.15       14.99      3.28 o 
  11   1  13       17.00       20.98      3.57 o 
   0   2  13       36.37       32.47      5.63 o 
   1   2  13        9.67       11.87      3.04 o 
   2   2  13        0.00        0.94      2.16 o 
   3   2  13       19.04       25.12      3.63 o 
   4   2  13        9.87       14.48      3.14 o 
   5   2  13        1.39        1.49      2.66 o 
   6   2  13       82.30       90.70      5.56 o 
   7   2  13        0.05        1.51      2.33 o 
   8   2  13        2.71        4.04      2.48 o 
   9   2  13       63.62       63.86      5.10 o 
  10   2  13        0.30        2.21      4.06 o 
   1   3  13        1.43        0.69      2.23 o 
   2   3  13        0.58        0.15      2.15 o 
   3   3  13        0.06       -1.26      2.19 o 
   4   3  13        2.60        5.00      2.61 o 
   5   3  13        6.20        8.87      2.46 o 
   6   3  13        3.56        7.94      2.35 o 
   7   3  13        1.40        2.17      2.09 o 
   8   3  13        1.36        4.24      2.21 o 
   0   4  13        2.54        4.16      3.50 o 
   1   4  13        0.10        1.41      2.15 o 
   2   4  13       16.82       16.54      3.23 o 
   3   4  13        0.14        1.08      2.24 o 
   4   4  13        0.14        0.44      2.30 o 
   5   4  13        5.03        6.88      2.62 o 
                                                 
